# Supplementary material for: Metabolism, morphology and transcriptome analysis of oscillatory behavior of Clostridium butyricum during long-term continuous fermentation for 1,3-propanediol production
Source: Biotechnol Biofuels. 2020 Nov 25;13:191. doi: 10.1186/s13068-020-01831-8 (PMC7690194; doi:10.1186/s13068-020-01831-8)
Supplement: Supplementary file 2 — Additional file 2. Table S1. The complete transcriptome analyses of C. butyricum S3 during an oscillation cycle. Table S2. Summary of expression levels of genes involved in glycerol metabolism and stress response during an oscillation cycle. Table S3. Residual glycerol concentrations and metabolic behaviors (damped oscillation/sustained oscillation/no oscillation) of C. butyricum S3 or C. butyricum-intensive microbial consortium C2-2M in continuous fermentations under different conditions. [file 13068_2020_1831_MOESM2_ESM.xlsx]

## Sheet: Table S1
Table S1 The complete transcriptome analyses of C. butyricum S3 during an oscillation cycle
Replicon Accession	Start	Stop	Locus tag	Protein product	Protein name	gene_name	start	end	TPM-528 h	TPM-536 h	TPM-552 h	TPM-561 h	TPM-567 h	cog	cog_description	cog_class1	KO_id	KO_name	KO_des	paths	paths_class1	paths_class2	pfam	go	go_lev2	nr	swissprot
NZ_WOFV02000001.1	733	2583	GND98_RS00005	WP_156211294.1	phosphotransferase	-	733	2583	81.3	9.39	3.83	100.58	32.02	COG0510(M:Cell wall/membrane/envelope biogenesis)	COG0510(Ethanolamine kinase)	CELLULAR PROCESSES AND SIGNALING							PF01633.17(Choline_kinase:Choline/ethanolamine kinase); PF01636.20(APH:Phosphotransferase enzyme family); PF13412.3(HTH_24:Winged helix-turn-helix DNA-binding); PF12804.4(NTP_transf_3:MobA-like NTP transferase domain); PF14947.3(HTH_45:Winged helix-turn-helix); PF01047.19(MarR:MarR family)	GO:0003700(molecular_function:transcription factor activity, sequence-specific DNA binding); GO:0016301(molecular_function:kinase activity); GO:0006351(biological_process:transcription, DNA-templated); GO:0003677(molecular_function:DNA binding); GO:0003677(molecular_function:DNA binding); GO:0003700(molecular_function:transcription factor activity, sequence-specific DNA binding); GO:0006351(biolo…	GO:0005488;GO:0140110;GO:0009987;GO:0003824;GO:0008152	WP_035763296.1(choline kinase [Clostridium butyricum])	sp|P14181|LICA2_HAEIF(Protein LicA OS=Haemophilus influenzae OX=727 GN=licA PE=3 SV=1)
NZ_WOFV02000001.1	2612	3310	GND98_RS00010	WP_146869199.1	NTP transferase domain-containing protein	-	2612	3310	126.31	18.06	9.94	127.43	37.97	COG4750(M:Cell wall/membrane/envelope biogenesis)	COG4750(cytidylyltransferase choline kinase)	CELLULAR PROCESSES AND SIGNALING							PF00483.20(NTP_transferase:Nucleotidyl transferase); PF12804.4(NTP_transf_3:MobA-like NTP transferase domain); PF01128.16(IspD:2-C-methyl-D-erythritol 4-phosphate cytidylyltransferase)	GO:0016779(molecular_function:nucleotidyltransferase activity); GO:0016740(molecular_function:transferase activity); GO:0016779(molecular_function:nucleotidyltransferase activity); GO:0004105(molecular_function:choline-phosphate cytidylyltransferase activity)	GO:0003824	WP_002579030.1(hypothetical protein [Clostridium])	sp|P14183|LICC_HAEIN(Protein LicC OS=Haemophilus influenzae (strain ATCC 51907 / DSM 11121 / KW20 / Rd) OX=71421 GN=licC PE=4 SV=2)
NZ_WOFV02000001.1	3611	4312	GND98_RS00015	WP_156211296.1	hypothetical protein	-	3611	4321	18.17	34.24	10.59	15.94	46.09	ENOG410YUFD(S:Function unknown)	ENOG410YUFD(NADPH-dependent FMN reductase)	POORLY CHARACTERIZED										ENZ35423.1(hypothetical protein HMPREF1084_00004 [Clostridium butyricum 60E.3])
NZ_WOFV02000001.1	4318	4926	GND98_RS00020	WP_027636560.1	TetR/AcrR family transcriptional regulator	-	4318	4926	3.87	10.15	5.29	7.68	36.62	ENOG4111J59(K:Transcription)	ENOG4111J59(Transcriptional regulator)	INFORMATION STORAGE AND PROCESSING							PF00440.20(TetR_N:Bacterial regulatory proteins, tetR family)	GO:0003677(molecular_function:DNA binding); GO:0006355(biological_process:regulation of transcription, DNA-templated); GO:0006351(biological_process:transcription, DNA-templated); GO:0006355(biological_process:regulation of transcription, DNA-templated); GO:0006351(biological_process:transcription, DNA-templated); GO:0003677(molecular_function:DNA binding)	GO:0005488;GO:0065007;GO:0009987;GO:0008152	WP_027636560.1(TetR/AcrR family transcriptional regulator [Clostridium butyricum])	sp|Q5HKQ1|ICAR_STAEQ(Biofilm operon icaADBC HTH-type negative transcriptional regulator IcaR OS=Staphylococcus epidermidis (strain ATCC 35984 / RP62A) OX=176279 GN=icaR PE=1 SV=1)
NZ_WOFV02000001.1	5368	6825	GND98_RS00025	WP_156211298.1	oligosaccharide flippase family protein	-	5368	6825	13.13	51.49	45.67	27.31	19.28	COG2244(M:Cell wall/membrane/envelope biogenesis)	COG2244(Polysaccharide biosynthesis protein)	CELLULAR PROCESSES AND SIGNALING							PF01943.14(Polysacc_synt:Polysaccharide biosynthesis protein); PF13440.3(Polysacc_synt_3:Polysaccharide biosynthesis protein); PF14667.3(Polysacc_synt_C:Polysaccharide biosynthesis C-terminal domain); PF03023.11(MVIN:MviN-like protein)	GO:0016021(cellular_component:integral component of membrane)	GO:0044425	WP_035763290.1(flippase [Clostridium])
NZ_WOFV02000001.1	7026	8114	GND98_RS00030	WP_156211300.1	N-acetylmuramoyl-L-alanine amidase family protein	-	7056	8114	5.47	11.53	7.18	3.5	6.76	ENOG4111WKM(S:Function unknown); ENOG410ZZGV(S:Function unknown); ENOG4111U22(M:Cell wall/membrane/envelope biogenesis)	ENOG4111WKM(Surface antigen BspA-like); ENOG410ZZGV(-); ENOG4111U22(Cell wall hydrolase Autolysin)	POORLY CHARACTERIZED;POORLY CHARACTERIZED;CELLULAR PROCESSES AND SIGNALING							PF01473.17(CW_binding_1:Putative cell wall binding repeat)			WP_071982178.1(N-acetylmuramoyl-L-alanine amidase family protein [Clostridium butyricum])	sp|P19386|LYS_BPCP9(Lysozyme OS=Streptococcus phage Cp-9 OX=10749 GN=CPL9 PE=3 SV=1)
NZ_WOFV02000001.1	8159	8986	GND98_RS00035	WP_002579036.1	MurR/RpiR family transcriptional regulator	-	8159	8986	63.97	82.98	64.99	53.89	103.93	COG1737(K:Transcription)	COG1737(Transcriptional regulator)	INFORMATION STORAGE AND PROCESSING							PF01380.19(SIS:SIS domain); PF01418.14(HTH_6:Helix-turn-helix domain, rpiR family); PF13580.3(SIS_2:SIS domain)	GO:0097367(molecular_function:carbohydrate derivative binding); GO:0003677(molecular_function:DNA binding); GO:0003700(molecular_function:transcription factor activity, sequence-specific DNA binding); GO:1901135(biological_process:carbohydrate derivative metabolic process); GO:0006351(biological_process:transcription, DNA-templated); GO:0097367(molecular_function:carbohydrate derivative binding);…	GO:0005488;GO:0140110;GO:0009987;GO:0008152	WP_002579036.1(MurR/RpiR family transcriptional regulator [Clostridium butyricum])	sp|P44540|Y143_HAEIN(Uncharacterized HTH-type transcriptional regulator HI_0143 OS=Haemophilus influenzae (strain ATCC 51907 / DSM 11121 / KW20 / Rd) OX=71421 GN=HI_0143 PE=4 SV=2)
NZ_WOFV02000001.1	9047	9895	GND98_RS00040	WP_161424782.1	ROK family protein	-	9047	9730	3.11	5.81	5	3.39	3.93	COG1940(G:Carbohydrate transport and metabolism)	COG1940(ROK family)	METABOLISM							PF00480.17(ROK:ROK family)	GO:0016301(molecular_function:kinase activity)	GO:0003824	WP_003408097.1(ROK family protein [Clostridium butyricum])	sp|P26832|Y188_CLOPE(Uncharacterized protein CPE0188 OS=Clostridium perfringens (strain 13 / Type A) OX=195102 GN=CPE0188 PE=3 SV=2)
NZ_WOFV02000001.1	10586	11281	GND98_RS00050	WP_156211302.1	putative N-acetylmannosamine-6-phosphate 2-epimerase	nanE	10586	11281	3.47	11.92	3.11	2.54	2.07	COG3010(G:Carbohydrate transport and metabolism)	COG3010(Converts N-acetylmannosamine-6-phosphate (ManNAc-6-P) to N-acetylglucosamine-6-phosphate (GlcNAc-6-P) (By similarity))	METABOLISM	K01788	nanE	N-acylglucosamine-6-phosphate 2-epimerase [EC:5.1.3.9]	map00520(Amino sugar and nucleotide sugar metabolism)	Metabolism	Carbohydrate metabolism	PF04131.11(NanE:Putative N-acetylmannosamine-6-phosphate epimerase); PF01207.14(Dus:Dihydrouridine synthase (Dus)); PF02581.14(TMP-TENI:Thiamine monophosphate synthase/TENI); PF00977.18(His_biosynth:Histidine biosynthesis protein)	GO:0047465(molecular_function:N-acylglucosamine-6-phosphate 2-epimerase activity); GO:0019262(biological_process:N-acetylneuraminate catabolic process); GO:0005975(biological_process:carbohydrate metabolic process); GO:0006051(biological_process:N-acetylmannosamine metabolic process)	GO:0009987;GO:0003824;GO:0008152	WP_027636569.1(N-acetylmannosamine-6-phosphate 2-epimerase [Clostridium butyricum])	sp|Q8RDN5|NANE_FUSNN(Putative N-acetylmannosamine-6-phosphate 2-epimerase OS=Fusobacterium nucleatum subsp. nucleatum (strain ATCC 25586 / CIP 101130 / JCM 8532 / LMG 13131) OX=190304 GN=nanE PE=3 SV=1)
NZ_WOFV02000001.1	11775	12749	GND98_RS00055	WP_033128064.1	MULTISPECIES: DMT family transporter	-	11775	12749	3515.57	130.53	13.48	2939.81	574.75	COG0697(E:Amino acid transport and metabolism); COG0697(G:Carbohydrate transport and metabolism)	COG0697(membrane); COG0697(membrane)	METABOLISM;METABOLISM							PF00892.17(EamA:EamA-like transporter family); PF03151.13(TPT:Triose-phosphate Transporter family); PF05653.11(Mg_trans_NIPA:Magnesium transporter NIPA)	GO:0016021(cellular_component:integral component of membrane)	GO:0044425	WP_033128064.1(EamA/RhaT family transporter [Clostridium sp. HMSC19A10])	sp|P14182|LICB_HAEIN(Protein LicB OS=Haemophilus influenzae (strain ATCC 51907 / DSM 11121 / KW20 / Rd) OX=71421 GN=licB PE=4 SV=2)
NZ_WOFV02000001.1	13227	14582	GND98_RS00060	WP_003423884.1	MULTISPECIES: 6-phospho-beta-glucosidase	celF	13227	14582	11.19	3.83	3.1	26.83	9.11	COG1486(G:Carbohydrate transport and metabolism)	COG1486(glycoside hydrolase family 4)	METABOLISM	K01222	celF	6-phospho-beta-glucosidase [EC:3.2.1.86]	map00010(Glycolysis / Gluconeogenesis); map00500(Starch and sucrose metabolism)	Metabolism;Metabolism	Carbohydrate metabolism;Carbohydrate metabolism	PF02056.13(Glyco_hydro_4:Family 4 glycosyl hydrolase); PF11975.5(Glyco_hydro_4C:Family 4 glycosyl hydrolase C-terminal domain)	GO:0103047(deleted:old GO); GO:0005975(biological_process:carbohydrate metabolic process); GO:0004553(molecular_function:hydrolase activity, hydrolyzing O-glycosyl compounds); GO:0016616(molecular_function:oxidoreductase activity, acting on the CH-OH group of donors, NAD or NADP as acceptor); GO:0008706(molecular_function:6-phospho-beta-glucosidase activity); GO:0005975(biological_process:carbohy…	GO:0003824;GO:0008152	WP_058229326.1(6-phospho-beta-glucosidase [Clostridium butyricum])	sp|P46320|LICH_BACSU(Probable 6-phospho-beta-glucosidase OS=Bacillus subtilis (strain 168) OX=224308 GN=licH PE=2 SV=1)
NZ_WOFV02000001.1	15215	16087	GND98_RS00065	WP_156211304.1	Cof-type HAD-IIB family hydrolase	-	15224	16087	1.83	8.22	6.44	2.83	1.58	COG0561(S:Function unknown)	COG0561(,hydrolase)	POORLY CHARACTERIZED							PF08282.9(Hydrolase_3:haloacid dehalogenase-like hydrolase); PF05116.10(S6PP:Sucrose-6F-phosphate phosphohydrolase); PF00702.23(Hydrolase:haloacid dehalogenase-like hydrolase); PF13344.3(Hydrolase_6:Haloacid dehalogenase-like hydrolase)	GO:0016787(molecular_function:hydrolase activity)	GO:0003824	WP_043663916.1(Cof-type HAD-IIB family hydrolase [Clostridium butyricum])	sp|P96741|YWTE_BACSU(5-amino-6-(5-phospho-D-ribitylamino)uracil phosphatase YwtE OS=Bacillus subtilis (strain 168) OX=224308 GN=ywtE PE=1 SV=1)
NZ_WOFV02000001.1	16768	18870	GND98_RS00070	WP_156211307.1	HAMP domain-containing protein	-	16768	18870	16.97	44.64	51.17	47.69	23.75	COG0840(S:Function unknown)	COG0840(Methyl-accepting chemotaxis)	POORLY CHARACTERIZED	K03406	mcp	methyl-accepting chemotaxis protein	map02030(Bacterial chemotaxis); map02020(Two-component system)	Cellular Processes;Environmental Information Processing	Cell motility;Signal transduction	PF00015.18(MCPsignal:Methyl-accepting chemotaxis protein (MCP) signalling domain); PF02743.15(dCache_1:Cache domain); PF17201.1(Cache_3-Cache_2:Cache 3/Cache 2 fusion domain); PF00672.22(HAMP:HAMP domain); PF08269.8(dCache_2:Cache domain); PF17200.1(sCache_2:Single Cache domain 2)	GO:0004871(molecular_function:signal transducer activity); GO:0016021(cellular_component:integral component of membrane); GO:0016021(cellular_component:integral component of membrane); GO:0004871(molecular_function:signal transducer activity)	GO:0044425	WP_046057271.1(methyl-accepting chemotaxis protein [Clostridium])	sp|Q02929|CPS_CLOTH(Putative sensory transducer protein OS=Clostridium thermocellum (strain ATCC 27405 / DSM 1237 / NBRC 103400 / NCIMB 10682 / NRRL B-4536 / VPI 7372) OX=203119 GN=Cthe_0039 PE=3 SV=1)
NZ_WOFV02000001.1	19353	20765	GND98_RS00075	WP_002579048.1	MULTISPECIES: glycoside hydrolase family 1 protein	bglA	19353	20765	16.88	44.82	33.06	43.52	34.04	COG2723(G:Carbohydrate transport and metabolism)	COG2723(beta-glucosidase)	METABOLISM	K01223	bglA	6-phospho-beta-glucosidase [EC:3.2.1.86]	map00010(Glycolysis / Gluconeogenesis); map00500(Starch and sucrose metabolism)	Metabolism;Metabolism	Carbohydrate metabolism;Carbohydrate metabolism	PF00232.15(Glyco_hydro_1:Glycosyl hydrolase family 1)	GO:0005975(biological_process:carbohydrate metabolic process); GO:0004553(molecular_function:hydrolase activity, hydrolyzing O-glycosyl compounds); GO:0102483(molecular_function:scopolin beta-glucosidase activity); GO:0005975(biological_process:carbohydrate metabolic process); GO:0008422(molecular_function:beta-glucosidase activity); GO:0004553(molecular_function:hydrolase activity, hydrolyzing O…	GO:0003824;GO:0008152	WP_002579048.1(glycoside hydrolase family 1 protein [Clostridium])	sp|P42403|BGLC_BACSU(Aryl-phospho-beta-D-glucosidase BglC OS=Bacillus subtilis (strain 168) OX=224308 GN=bglC PE=1 SV=1)
NZ_WOFV02000001.1	21256	21885	GND98_RS00080	WP_156211308.1	GntR family transcriptional regulator	-	21256	21885	16.06	53.69	35.66	12.45	27.27	COG2188(K:Transcription)	COG2188(GntR family transcriptional regulator)	INFORMATION STORAGE AND PROCESSING							PF02080.18(TrkA_C:TrkA-C domain); PF00392.18(GntR:Bacterial regulatory proteins, gntR family)	GO:0003700(molecular_function:transcription factor activity, sequence-specific DNA binding); GO:0006813(biological_process:potassium ion transport); GO:0008324(molecular_function:cation transmembrane transporter activity); GO:0006351(biological_process:transcription, DNA-templated); GO:0003677(molecular_function:DNA binding); GO:0008324(molecular_function:cation transmembrane transporter activity…	GO:0005488;GO:0005215;GO:0140110;GO:0008152;GO:0051179;GO:0009987	WP_046057274.1(GntR family transcriptional regulator [Clostridium])
NZ_WOFV02000001.1	22029	23156	GND98_RS00085	WP_156211311.1	betaine/proline/choline family ABC transporter ATP-binding protein	opuA	22029	23156	58.5	43.48	19.52	28.15	205.08	COG1125(E:Amino acid transport and metabolism)	COG1125((ABC) transporter)	METABOLISM	K05847	opuA	osmoprotectant transport system ATP-binding protein	map02010(ABC transporters)	Environmental Information Processing	Membrane transport	PF00005.24(ABC_tran:ABC transporter); PF00571.25(CBS:CBS domain); PF13304.3(AAA_21:AAA domain, putative AbiEii toxin, Type IV TA system); PF13175.3(AAA_15:AAA ATPase domain); PF02463.16(SMC_N:RecF/RecN/SMC N terminal domain); PF03193.13(DUF258:Protein of unknown function, DUF258); PF13191.3(AAA_16:AAA ATPase domain); PF13245.3(AAA_19:Part of AAA domain)	GO:0005524(molecular_function:ATP binding); GO:0102908(deleted:old GO); GO:0015418(molecular_function:quaternary-ammonium-compound-transporting ATPase activity); GO:0031460(biological_process:glycine betaine transport); GO:0016020(cellular_component:membrane); GO:0031460(biological_process:glycine betaine transport); GO:0016020(cellular_component:membrane); GO:0005524(molecular_function:ATP bindi…	GO:0005488;GO:0016020;GO:0005215;GO:0003824;GO:0051179	WP_003424004.1(CBS domain-containing protein [Clostridium butyricum])	sp|G2JZ44|OPUCA_LISM4(Carnitine transport ATP-binding protein OpuCA OS=Listeria monocytogenes serotype 1/2a (strain 10403S) OX=393133 GN=opuCA PE=1 SV=1)
NZ_WOFV02000001.1	23156	24739	GND98_RS00090	WP_156211313.1	ABC transporter permease subunit	opuC	23156	24739	38.07	56.59	24.23	37.93	191.94	COG1174(E:Amino acid transport and metabolism)	COG1174((ABC) transporter)	METABOLISM	K05845;K05846	opuC;opuBD	osmoprotectant transport system substrate-binding protein;osmoprotectant transport system permease protein	map02010(ABC transporters)	Environmental Information Processing	Membrane transport	PF04069.9(OpuAC:Substrate binding domain of ABC-type glycine betaine transport system); PF00528.19(BPD_transp_1:Binding-protein-dependent transport system inner membrane component)	GO:0022857(molecular_function:transmembrane transporter activity); GO:0043190(cellular_component:ATP-binding cassette (ABC) transporter complex)	GO:0005215;GO:0044464;GO:0044425;GO:0032991	WP_043852477.1(ABC transporter permease [Clostridium butyricum])	sp|Q9KHT7|OPUCC_LISMN(Carnitine transport binding protein OpuCC OS=Listeria monocytogenes OX=1639 GN=opuCC PE=1 SV=1)
NZ_WOFV02000001.1	24867	26627	GND98_RS00095	WP_156211315.1	1-deoxy-D-xylulose-5-phosphate synthase	dxs	24867	26627	18.59	125.68	221.29	250.32	125.6	COG1154(H:Coenzyme transport and metabolism)	COG1154(Catalyzes the acyloin condensation reaction between C atoms 2 and 3 of pyruvate and glyceraldehyde 3-phosphate to yield 1-deoxy-D-xylulose-5-phosphate (DXP) (By similarity))	METABOLISM	K01662	dxs	1-deoxy-D-xylulose-5-phosphate synthase [EC:2.2.1.7]	map00730(Thiamine metabolism); map00900(Terpenoid backbone biosynthesis)	Metabolism;Metabolism	Metabolism of cofactors and vitamins;Metabolism of terpenoids and polyketides	PF13292.3(DXP_synthase_N:1-deoxy-D-xylulose-5-phosphate synthase); PF02779.21(Transket_pyr:Transketolase, pyrimidine binding domain); PF02780.17(Transketolase_C:Transketolase, C-terminal domain); PF02775.18(TPP_enzyme_C:Thiamine pyrophosphate enzyme, C-terminal TPP binding domain); PF00676.17(E1_dh:Dehydrogenase E1 component); PF00456.18(Transketolase_N:Transketolase, thiamine diphosphate binding…	GO:0008661(molecular_function:1-deoxy-D-xylulose-5-phosphate synthase activity); GO:0052865(biological_process:1-deoxy-D-xylulose 5-phosphate biosynthetic process); GO:0046872(molecular_function:metal ion binding); GO:0016114(biological_process:terpenoid biosynthetic process); GO:0009228(biological_process:thiamine biosynthetic process)	GO:0005488;GO:0009987;GO:0003824;GO:0008152	WP_043663933.1(1-deoxy-D-xylulose-5-phosphate synthase [Clostridium butyricum])	sp|A6LU48|DXS_CLOB8(1-deoxy-D-xylulose-5-phosphate synthase OS=Clostridium beijerinckii (strain ATCC 51743 / NCIMB 8052) OX=290402 GN=dxs PE=3 SV=1)
NZ_WOFV02000001.1	27628	28365	GND98_RS00100	WP_024039349.1	MULTISPECIES: MurR/RpiR family transcriptional regulator	-	27628	28365	60.07	89.52	50.49	50.3	39.3	COG1737(S:Function unknown)	COG1737(-)	POORLY CHARACTERIZED							PF01418.14(HTH_6:Helix-turn-helix domain, rpiR family); PF01380.19(SIS:SIS domain)	GO:0097367(molecular_function:carbohydrate derivative binding); GO:0003677(molecular_function:DNA binding); GO:0003700(molecular_function:transcription factor activity, sequence-specific DNA binding); GO:1901135(biological_process:carbohydrate derivative metabolic process); GO:0006351(biological_process:transcription, DNA-templated)	GO:0005488;GO:0140110;GO:0009987;GO:0008152	WP_024039349.1(MurR/RpiR family transcriptional regulator [Clostridium butyricum])	sp|P26833|Y189_CLOPE(Uncharacterized HTH-type transcriptional regulator CPE0189 OS=Clostridium perfringens (strain 13 / Type A) OX=195102 GN=CPE0189 PE=4 SV=1)
NZ_WOFV02000001.1	28751	30058	GND98_RS00105	WP_156211319.1	PTS transporter subunit EIIC	celB	28751	30058	0.72	6.91	6.05	10.23	3.35	COG1455(G:Carbohydrate transport and metabolism)	COG1455(pts system)	METABOLISM	K02761	celB	PTS system, cellobiose-specific IIC component	map02060(Phosphotransferase system (PTS)); map00500(Starch and sucrose metabolism)	Environmental Information Processing;Metabolism	Membrane transport;Carbohydrate metabolism	PF02378.15(PTS_EIIC:Phosphotransferase system, EIIC)	GO:0009401(biological_process:phosphoenolpyruvate-dependent sugar phosphotransferase system); GO:0016021(cellular_component:integral component of membrane); GO:0008982(molecular_function:protein-N(PI)-phosphohistidine-sugar phosphotransferase activity); GO:0005886(cellular_component:plasma membrane); GO:0008982(molecular_function:protein-N(PI)-phosphohistidine-sugar phosphotransferase activity); …	GO:0016020;GO:0005215;GO:0003824;GO:0051179;GO:0044464;GO:0044425	WP_002579061.1(PTS sugar transporter subunit IIC [Clostridium])	sp|P46317|PTJC_BACSU(Lichenan permease IIC component OS=Bacillus subtilis (strain 168) OX=224308 GN=licC PE=2 SV=1)
NZ_WOFV02000001.1	30085	30237	GND98_RS00110	WP_156211321.1	hypothetical protein	celC	30085	30237	0	0	0	0	0	COG1447(G:Carbohydrate transport and metabolism)	COG1447(IIa component)	METABOLISM	K02759	celC	PTS system, cellobiose-specific IIA component [EC:2.7.1.196 2.7.1.205]	map02060(Phosphotransferase system (PTS)); map00500(Starch and sucrose metabolism)	Environmental Information Processing;Metabolism	Membrane transport;Carbohydrate metabolism	PF02255.13(PTS_IIA:PTS system, Lactose/Cellobiose specific IIA subunit)	GO:0009401(biological_process:phosphoenolpyruvate-dependent sugar phosphotransferase system); GO:0009401(biological_process:phosphoenolpyruvate-dependent sugar phosphotransferase system); GO:0103111(molecular_function:D-glucosamine PTS permease activity); GO:0008982(molecular_function:protein-N(PI)-phosphohistidine-sugar phosphotransferase activity); GO:0016740(molecular_function:transferase acti…	GO:0005215;GO:0003824;GO:0051179	WP_002579062.1(PTS lactose/cellobiose transporter subunit IIA [Clostridium])	sp|O05506|PTEA_BACSU(PTS system oligo-beta-mannoside-specific EIIA component OS=Bacillus subtilis (strain 168) OX=224308 GN=gmuA PE=1 SV=2)
NZ_WOFV02000001.1	30294	30602	GND98_RS00115	WP_002579063.1	MULTISPECIES: PTS sugar transporter subunit IIB	celA	30294	30602	2.23	9.95	1.54	9.58	1.01	COG1440(G:Carbohydrate transport and metabolism)	COG1440(protein-N(PI)-phosphohistidine-sugar phosphotransferase activity)	METABOLISM	K02760	celA	PTS system, cellobiose-specific IIB component [EC:2.7.1.196 2.7.1.205]	map02060(Phosphotransferase system (PTS)); map00500(Starch and sucrose metabolism)	Environmental Information Processing;Metabolism	Membrane transport;Carbohydrate metabolism	PF02302.14(PTS_IIB:PTS system, Lactose/Cellobiose specific IIB subunit)	GO:0008982(molecular_function:protein-N(PI)-phosphohistidine-sugar phosphotransferase activity); GO:0009401(biological_process:phosphoenolpyruvate-dependent sugar phosphotransferase system); GO:0009401(biological_process:phosphoenolpyruvate-dependent sugar phosphotransferase system); GO:0008982(molecular_function:protein-N(PI)-phosphohistidine-sugar phosphotransferase activity); GO:0009401(biolog…	GO:0005215;GO:0003824;GO:0051179	WP_002579063.1(PTS sugar transporter subunit IIB [Clostridium])	sp|Q45399|PTEB_GEOSE(PTS system cellobiose-specific EIIB component OS=Geobacillus stearothermophilus OX=1422 GN=celA PE=1 SV=1)
NZ_WOFV02000001.1	30688	31584	GND98_RS00120	WP_002579064.1	MULTISPECIES: ROK family protein	-	30688	31584	0.95	2.07	3.56	4.12	0.87	COG1940(G:Carbohydrate transport and metabolism)	COG1940(protein-N(PI)-phosphohistidine-sugar phosphotransferase activity)	METABOLISM							PF00480.17(ROK:ROK family)	GO:0016301(molecular_function:kinase activity)	GO:0003824	WP_002579064.1(ROK family protein [Clostridium])	sp|P54495|GLK_BACSU(Glucokinase OS=Bacillus subtilis (strain 168) OX=224308 GN=glcK PE=1 SV=2)
NZ_WOFV02000001.1	31617	33047	GND98_RS00125	WP_156211323.1	6-phospho-beta-glucosidase	bglA	31617	33047	2.68	3.84	7.07	10.64	2.4	COG2723(G:Carbohydrate transport and metabolism)	COG2723(protein-N(PI)-phosphohistidine-sugar phosphotransferase activity)	METABOLISM	K01223	bglA	6-phospho-beta-glucosidase [EC:3.2.1.86]	map00010(Glycolysis / Gluconeogenesis); map00500(Starch and sucrose metabolism)	Metabolism;Metabolism	Carbohydrate metabolism;Carbohydrate metabolism	PF00232.15(Glyco_hydro_1:Glycosyl hydrolase family 1); PF00150.15(Cellulase:Cellulase (glycosyl hydrolase family 5))	GO:0008706(molecular_function:6-phospho-beta-glucosidase activity); GO:0103047(deleted:old GO); GO:0005975(biological_process:carbohydrate metabolic process); GO:0103047(deleted:old GO); GO:0008706(molecular_function:6-phospho-beta-glucosidase activity); GO:0005975(biological_process:carbohydrate metabolic process); GO:0004553(molecular_function:hydrolase activity, hydrolyzing O-glycosyl compound…	GO:0003824;GO:0008152	WP_002579065.1(6-phospho-beta-glucosidase [Clostridium butyricum])	sp|Q46829|BGLA_ECOLI(6-phospho-beta-glucosidase BglA OS=Escherichia coli (strain K12) OX=83333 GN=bglA PE=1 SV=2)
NZ_WOFV02000001.1	34117	35430	GND98_RS00135	WP_156211325.1	6-phospho-beta-glucosidase	celF	34117	35436	5.06	12.1	5.98	6.42	6.77	COG1486(K:Transcription)	COG1486(Transcriptional regulator, gntR family)	INFORMATION STORAGE AND PROCESSING	K01222	celF	6-phospho-beta-glucosidase [EC:3.2.1.86]	map00010(Glycolysis / Gluconeogenesis); map00500(Starch and sucrose metabolism)	Metabolism;Metabolism	Carbohydrate metabolism;Carbohydrate metabolism	PF02056.13(Glyco_hydro_4:Family 4 glycosyl hydrolase); PF11975.5(Glyco_hydro_4C:Family 4 glycosyl hydrolase C-terminal domain)	GO:0004553(molecular_function:hydrolase activity, hydrolyzing O-glycosyl compounds); GO:0016616(molecular_function:oxidoreductase activity, acting on the CH-OH group of donors, NAD or NADP as acceptor); GO:0005975(biological_process:carbohydrate metabolic process); GO:0103047(deleted:old GO); GO:0005975(biological_process:carbohydrate metabolic process); GO:0004553(molecular_function:hydrolase ac…	GO:0003824;GO:0008152	WP_035763250.1(6-phospho-beta-glucosidase [Clostridium butyricum])	sp|P46320|LICH_BACSU(Probable 6-phospho-beta-glucosidase OS=Bacillus subtilis (strain 168) OX=224308 GN=licH PE=2 SV=1)
NZ_WOFV02000001.1	36780	38837	GND98_RS00145	WP_156211327.1	HAMP domain-containing protein	mcp	36843	38837	54.55	31.95	16.07	32.77	23.48	COG0840(K:Transcription)	COG0840(Transcriptional regulator, gntR family)	INFORMATION STORAGE AND PROCESSING	K03406	mcp	methyl-accepting chemotaxis protein	map02030(Bacterial chemotaxis); map02020(Two-component system)	Cellular Processes;Environmental Information Processing	Cell motility;Signal transduction	PF02743.15(dCache_1:Cache domain); PF00015.18(MCPsignal:Methyl-accepting chemotaxis protein (MCP) signalling domain); PF00672.22(HAMP:HAMP domain); PF09602.7(PhaP_Bmeg:Polyhydroxyalkanoic acid inclusion protein (PhaP_Bmeg))	GO:0004871(molecular_function:signal transducer activity); GO:0016021(cellular_component:integral component of membrane)	GO:0044425	WP_058146689.1(methyl-accepting chemotaxis protein [Clostridium butyricum])	sp|Q6HNQ4|Y469_BACHK(Probable methyl-accepting chemotaxis protein BT9727_0469 OS=Bacillus thuringiensis subsp. konkukian (strain 97-27) OX=281309 GN=BT9727_0469 PE=3 SV=1)
NZ_WOFV02000001.1	38901	39650	GND98_RS00150	WP_035763243.1	MULTISPECIES: MurR/RpiR family transcriptional regulator	-	38901	39650	60.05	92.87	51.9	70.38	68.68	COG1737(K:Transcription)	COG1737(Transcriptional regulator)	INFORMATION STORAGE AND PROCESSING							PF01418.14(HTH_6:Helix-turn-helix domain, rpiR family); PF01380.19(SIS:SIS domain); PF13580.3(SIS_2:SIS domain)	GO:0097367(molecular_function:carbohydrate derivative binding); GO:0003700(molecular_function:transcription factor activity, sequence-specific DNA binding); GO:1901135(biological_process:carbohydrate derivative metabolic process); GO:0006351(biological_process:transcription, DNA-templated); GO:0003677(molecular_function:DNA binding); GO:0097367(molecular_function:carbohydrate derivative binding);…	GO:0005488;GO:0140110;GO:0009987;GO:0008152	WP_035763243.1(MurR/RpiR family transcriptional regulator [Clostridium])	sp|P26833|Y189_CLOPE(Uncharacterized HTH-type transcriptional regulator CPE0189 OS=Clostridium perfringens (strain 13 / Type A) OX=195102 GN=CPE0189 PE=4 SV=1)
NZ_WOFV02000001.1	39781	42462	GND98_RS00155	WP_156211329.1	PRD domain-containing protein	-	39781	42462	9.82	20.84	8.09	14.19	20.87	COG3933(K:Transcription)	COG3933(transcriptional)	INFORMATION STORAGE AND PROCESSING							PF00158.23(Sigma54_activat:Sigma-54 interaction domain); PF00874.17(PRD:PRD domain); PF00004.26(AAA:ATPase family associated with various cellular activities (AAA)); PF03610.13(EIIA-man:PTS system fructose IIA component); PF07724.11(AAA_2:AAA domain (Cdc48 subfamily)); PF14532.3(Sigma54_activ_2:Sigma-54 interaction domain); PF07728.11(AAA_5:AAA domain (dynein-related subfamily)); PF01078.18(Mg_ch…	GO:0005524(molecular_function:ATP binding); GO:0003677(molecular_function:DNA binding); GO:0008134(molecular_function:transcription factor binding); GO:0009401(biological_process:phosphoenolpyruvate-dependent sugar phosphotransferase system); GO:0006355(biological_process:regulation of transcription, DNA-templated); GO:0006351(biological_process:transcription, DNA-templated); GO:0016021(cellular_…	GO:0005488;GO:0044425;GO:0065007;GO:0009987;GO:0008152;GO:0051179	WP_035763241.1(sigma-54-dependent transcriptional regulator [Clostridium butyricum])	sp|P23914|LEVR_BACSU(Transcriptional regulatory protein LevR OS=Bacillus subtilis (strain 168) OX=224308 GN=levR PE=3 SV=2)
NZ_WOFV02000001.1	42974	43294	GND98_RS00160	WP_057087944.1	PTS lactose/cellobiose transporter subunit IIA	celC	42974	43294	15.22	11.1	21.52	21	15.98	COG1447(G:Carbohydrate transport and metabolism)	COG1447(IIa component)	METABOLISM	K02759	celC	PTS system, cellobiose-specific IIA component [EC:2.7.1.196 2.7.1.205]	map02060(Phosphotransferase system (PTS)); map00500(Starch and sucrose metabolism)	Environmental Information Processing;Metabolism	Membrane transport;Carbohydrate metabolism	PF02255.13(PTS_IIA:PTS system, Lactose/Cellobiose specific IIA subunit)	GO:0009401(biological_process:phosphoenolpyruvate-dependent sugar phosphotransferase system); GO:0016740(molecular_function:transferase activity); GO:0009401(biological_process:phosphoenolpyruvate-dependent sugar phosphotransferase system); GO:0009401(biological_process:phosphoenolpyruvate-dependent sugar phosphotransferase system); GO:0103111(molecular_function:D-glucosamine PTS permease activit…	GO:0005215;GO:0003824;GO:0051179	WP_057087944.1(PTS lactose/cellobiose transporter subunit IIA [Clostridium butyricum])	sp|P46319|PTJA_BACSU(Lichenan-specific phosphotransferase enzyme IIA component OS=Bacillus subtilis (strain 168) OX=224308 GN=licA PE=2 SV=1)
NZ_WOFV02000001.1	43385	43690	GND98_RS00165	WP_002579073.1	MULTISPECIES: PTS sugar transporter subunit IIB	celA	43385	43690	18.16	30.43	17.29	37.68	20.55	COG1440(G:Carbohydrate transport and metabolism)	COG1440(IIa component)	METABOLISM	K02760	celA	PTS system, cellobiose-specific IIB component [EC:2.7.1.196 2.7.1.205]	map02060(Phosphotransferase system (PTS)); map00500(Starch and sucrose metabolism)	Environmental Information Processing;Metabolism	Membrane transport;Carbohydrate metabolism	PF02302.14(PTS_IIB:PTS system, Lactose/Cellobiose specific IIB subunit)	GO:0009401(biological_process:phosphoenolpyruvate-dependent sugar phosphotransferase system); GO:0103111(molecular_function:D-glucosamine PTS permease activity); GO:0008982(molecular_function:protein-N(PI)-phosphohistidine-sugar phosphotransferase activity)	GO:0005215;GO:0003824;GO:0051179	WP_002579073.1(PTS sugar transporter subunit IIB [Clostridium])	sp|Q45399|PTEB_GEOSE(PTS system cellobiose-specific EIIB component OS=Geobacillus stearothermophilus OX=1422 GN=celA PE=1 SV=1)
NZ_WOFV02000001.1	43729	43896	GND98_RS00170	WP_161424783.1	family 1 glycosylhydrolase
NZ_WOFV02000001.1	43961	45307	GND98_RS00175	WP_156211331.1	PTS transporter subunit EIIC	celB	43961	45307	33.34	39.85	35	65.54	38.75	COG1455(G:Carbohydrate transport and metabolism)	COG1455(protein-N(PI)-phosphohistidine-sugar phosphotransferase activity)	METABOLISM	K02761	celB	PTS system, cellobiose-specific IIC component	map02060(Phosphotransferase system (PTS)); map00500(Starch and sucrose metabolism)	Environmental Information Processing;Metabolism	Membrane transport;Carbohydrate metabolism	PF02378.15(PTS_EIIC:Phosphotransferase system, EIIC)	GO:0009401(biological_process:phosphoenolpyruvate-dependent sugar phosphotransferase system); GO:0016021(cellular_component:integral component of membrane); GO:0008982(molecular_function:protein-N(PI)-phosphohistidine-sugar phosphotransferase activity); GO:0005886(cellular_component:plasma membrane); GO:0008982(molecular_function:protein-N(PI)-phosphohistidine-sugar phosphotransferase activity); …	GO:0016020;GO:0005215;GO:0003824;GO:0051179;GO:0044464;GO:0044425	WP_024039340.1(PTS sugar transporter subunit IIC [Clostridium])	sp|Q45400|PTEC_GEOSE(PTS system cellobiose-specific EIIC component OS=Geobacillus stearothermophilus OX=1422 GN=celB PE=3 SV=1)
NZ_WOFV02000001.1	45716	47044	GND98_RS00180	WP_156211333.1	extracellular solute-binding protein	-	45716	47044	729.25	104.93	9.11	1014.87	541.05	COG1653(G:Carbohydrate transport and metabolism)	COG1653(transporter activity)	METABOLISM	K02027		multiple sugar transport system substrate-binding protein				PF13416.3(SBP_bac_8:Bacterial extracellular solute-binding protein); PF13343.3(SBP_bac_6:Bacterial extracellular solute-binding protein)			WP_002579075.1(ABC transporter substrate-binding protein [Clostridium butyricum])	sp|Q8FW10|UGPB_BRUSU(sn-glycerol-3-phosphate-binding periplasmic protein UgpB OS=Brucella suis biovar 1 (strain 1330) OX=204722 GN=ugpB PE=3 SV=1)
NZ_WOFV02000001.1	47173	48075	GND98_RS00185	WP_161424777.1	ABC transporter permease subunit	-	47224	48075	1059.51	170.36	8.28	1331.33	573.69	COG1175(P:Inorganic ion transport and metabolism)	COG1175(binding-protein-dependent transport systems inner membrane Component)	METABOLISM	K02025		multiple sugar transport system permease protein				PF00528.19(BPD_transp_1:Binding-protein-dependent transport system inner membrane component)	GO:0055085(biological_process:transmembrane transport); GO:0016021(cellular_component:integral component of membrane); GO:0005886(cellular_component:plasma membrane)	GO:0016020;GO:0044464;GO:0051179;GO:0044425	ETI90786.1(Sugar ABC transporter permease [Clostridium butyricum DORA_1])	sp|O58968|Y1215_PYRHO(Probable ABC transporter permease protein PH1215 OS=Pyrococcus horikoshii (strain ATCC 700860 / DSM 12428 / JCM 9974 / NBRC 100139 / OT-3) OX=70601 GN=PH1215 PE=3 SV=1)
NZ_WOFV02000001.1	48099	49019	GND98_RS00190	WP_124230899.1	carbohydrate ABC transporter permease	-	48060	49019	709.36	60.58	4.03	1131.55	323.42	COG0395(G:Carbohydrate transport and metabolism)	COG0395(Binding-protein-dependent transport systems inner membrane component)	METABOLISM	K02026		multiple sugar transport system permease protein				PF00528.19(BPD_transp_1:Binding-protein-dependent transport system inner membrane component)	GO:0055085(biological_process:transmembrane transport); GO:0016021(cellular_component:integral component of membrane); GO:0005886(cellular_component:plasma membrane)	GO:0016020;GO:0044464;GO:0051179;GO:0044425	KJZ85105.1(hypothetical protein ClosIBUN125C_CONTIG56g03040 [Clostridium sp. IBUN125C])	sp|A1JID9|UGPE_YERE8(sn-glycerol-3-phosphate transport system permease protein UgpE OS=Yersinia enterocolitica serotype O:8 / biotype 1B (strain NCTC 13174 / 8081) OX=393305 GN=ugpE PE=3 SV=1)
NZ_WOFV02000001.1	49075	49839	GND98_RS00195	WP_156211335.1	DeoR family transcriptional regulator	-	49075	49839	30.25	20.63	25.41	25.59	28.12	COG1349(K:Transcription)	COG1349(transcriptional regulator DeoR family)	INFORMATION STORAGE AND PROCESSING							PF00455.19(DeoRC:DeoR C terminal sensor domain); PF08220.9(HTH_DeoR:DeoR-like helix-turn-helix domain); PF08279.9(HTH_11:HTH domain)	GO:0003700(molecular_function:transcription factor activity, sequence-specific DNA binding); GO:0003677(molecular_function:DNA binding); GO:0006351(biological_process:transcription, DNA-templated); GO:0005622(cellular_component:intracellular); GO:0003677(molecular_function:DNA binding); GO:0003700(molecular_function:transcription factor activity, sequence-specific DNA binding); GO:0006351(biologi…	GO:0005488;GO:0140110;GO:0009987;GO:0008152;GO:0044464	WP_043663977.1(DeoR/GlpR transcriptional regulator [Clostridium butyricum])	sp|O31713|FRUR_BACSU(Uncharacterized HTH-type transcriptional regulator FruR OS=Bacillus subtilis (strain 168) OX=224308 GN=fruR PE=4 SV=1)
NZ_WOFV02000001.1	51074	52165	GND98_RS00210	WP_124230714.1	2-aminoethylphosphonate--pyruvate transaminase	phnW	51074	52165	0	0	0.38	0.34	0	COG0075(E:Amino acid transport and metabolism)	COG0075(aminotransferase)	METABOLISM	K03430	phnW	2-aminoethylphosphonate-pyruvate transaminase [EC:2.6.1.37]	map00440(Phosphonate and phosphinate metabolism)	Metabolism	Metabolism of other amino acids	PF00266.16(Aminotran_5:Aminotransferase class-V)	GO:0047304(molecular_function:2-aminoethylphosphonate-pyruvate transaminase activity); GO:0019700(biological_process:organic phosphonate catabolic process)	GO:0003824;GO:0009987;GO:0008152	WP_003408052.1(2-aminoethylphosphonate--pyruvate transaminase [Clostridium butyricum])	sp|B1HPR6|PHNW_LYSSC(2-aminoethylphosphonate--pyruvate transaminase OS=Lysinibacillus sphaericus (strain C3-41) OX=444177 GN=phnW PE=3 SV=1)
NZ_WOFV02000001.1	52168	52998	GND98_RS00215	WP_156211337.1	phosphonoacetaldehyde hydrolase	phnX	52168	52998	0	0.45	1.6	0.94	0	COG0637(S:Function unknown)	COG0637(HAD-superfamily hydrolase subfamily IA variant 3)	POORLY CHARACTERIZED	K05306	phnX	phosphonoacetaldehyde hydrolase [EC:3.11.1.1]	map00440(Phosphonate and phosphinate metabolism)	Metabolism	Metabolism of other amino acids	PF13419.3(HAD_2:Haloacid dehalogenase-like hydrolase); PF00702.23(Hydrolase:haloacid dehalogenase-like hydrolase); PF13242.3(Hydrolase_like:HAD-hyrolase-like)	GO:0000287(molecular_function:magnesium ion binding); GO:0050194(molecular_function:phosphonoacetaldehyde hydrolase activity); GO:0019700(biological_process:organic phosphonate catabolic process)	GO:0005488;GO:0009987;GO:0003824;GO:0008152	WP_002579082.1(phosphonoacetaldehyde hydrolase [Clostridium])	sp|B1HPR7|PHNX_LYSSC(Phosphonoacetaldehyde hydrolase OS=Lysinibacillus sphaericus (strain C3-41) OX=444177 GN=phnX PE=3 SV=1)
NZ_WOFV02000001.1	52973	54331	GND98_RS00220	WP_156211339.1	aspartate aminotransferase family protein	puuE	52991	54331	2.98	4.91	5.88	3.91	2.85	COG0160(E:Amino acid transport and metabolism)	COG0160(transaminase activity)	METABOLISM	K00823	puuE	4-aminobutyrate aminotransferase [EC:2.6.1.19]	map00250(Alanine, aspartate and glutamate metabolism); map00640(Propanoate metabolism); map00410(beta-Alanine metabolism); map00650(Butanoate metabolism)	Metabolism;Metabolism;Metabolism;Metabolism	Amino acid metabolism;Carbohydrate metabolism;Metabolism of other amino acids;Carbohydrate metabolism	PF00202.18(Aminotran_3:Aminotransferase class-III)	GO:0030170(molecular_function:pyridoxal phosphate binding); GO:0008483(molecular_function:transaminase activity)	GO:0003824;GO:0005488	ETI90779.1(4-aminobutyrate aminotransferase [Clostridium butyricum DORA_1])	sp|P30268|Y2045_BACPE(Uncharacterized aminotransferase BpOF4_10225 OS=Bacillus pseudofirmus (strain OF4) OX=398511 GN=BpOF4_10225 PE=3 SV=2)
NZ_WOFV02000001.1	54781	55635	GND98_RS00225	WP_161424778.1	family 16 glycosylhydrolase	-	54781	55635	130.42	191.98	139.23	168.22	211.12	COG2273(G:Carbohydrate transport and metabolism); COG3979(G:Carbohydrate transport and metabolism); COG5520(G:Carbohydrate transport and metabolism); COG2730(G:Carbohydrate transport and metabolism)	COG2273(hydrolase family 16); COG3979(chitinase); COG5520(glucosylceramidase activity); COG2730(Glycoside hydrolase Family 5)	METABOLISM;METABOLISM;METABOLISM;METABOLISM							PF00722.18(Glyco_hydro_16:Glycosyl hydrolases family 16); PF03935.12(SKN1:Beta-glucan synthesis-associated protein (SKN1))	GO:0042972(molecular_function:licheninase activity); GO:0005975(biological_process:carbohydrate metabolic process); GO:0004553(molecular_function:hydrolase activity, hydrolyzing O-glycosyl compounds); GO:0005975(biological_process:carbohydrate metabolic process)	GO:0003824;GO:0008152	WP_024039331.1(glycoside hydrolase family 16 protein [Clostridium butyricum])	sp|P45798|GUB_RHOMR(Beta-glucanase OS=Rhodothermus marinus OX=29549 GN=bglA PE=1 SV=1)
NZ_WOFV02000001.1	55886	58384	GND98_RS00230	WP_156211343.1	HAD-IC family P-type ATPase	-	55886	58384	0.2	0.91	2.82	0.54	0.07	COG0474(P:Inorganic ion transport and metabolism)	COG0474(P-type atpase)	METABOLISM	K01537		Ca2+-transporting ATPase [EC:3.6.3.8]				PF00122.17(E1-E2_ATPase:E1-E2 ATPase); PF00689.18(Cation_ATPase_C:Cation transporting ATPase, C-terminus); PF00702.23(Hydrolase:haloacid dehalogenase-like hydrolase); PF00690.23(Cation_ATPase_N:Cation transporter/ATPase, N-terminus); PF13246.3(Cation_ATPase:Cation transport ATPase (P-type)); PF08282.9(Hydrolase_3:haloacid dehalogenase-like hydrolase); PF12710.4(HAD:haloacid dehalogenase-like hydr…	GO:0000166(molecular_function:nucleotide binding); GO:0016021(cellular_component:integral component of membrane); GO:0008551(molecular_function:cadmium-exporting ATPase activity); GO:0016021(cellular_component:integral component of membrane); GO:0000166(molecular_function:nucleotide binding); GO:0005388(molecular_function:calcium-transporting ATPase activity); GO:0000166(molecular_function:nucleo…	GO:0005488;GO:0005215;GO:0003824;GO:0044425	ETI90776.1(Calcium-transporting ATPase 1 [Clostridium butyricum DORA_1])	sp|Q73E41|BACA1_BACC1(Calcium-transporting ATPase 1 OS=Bacillus cereus (strain ATCC 10987 / NRS 248) OX=222523 GN=BCE_0519 PE=1 SV=1)
NZ_WOFV02000001.1	58446	59261	GND98_RS00235	WP_156211345.1	oxidoreductase	hmp	58446	59261	105.51	202.42	64.17	113.74	208.68	COG1018(C:Energy production and conversion)	COG1018(Is involved in NO detoxification in an aerobic process, termed nitric oxide dioxygenase (NOD) reaction that utilizes O(2) and NAD(P)H to convert NO to nitrate, which protects the bacterium from various noxious nitrogen compounds. Therefore, plays a central role in the inducible response to nitrosative stress (By similarity))	METABOLISM	K05916	hmp	nitric oxide dioxygenase [EC:1.14.12.17]	map05132(Salmonella infection)	Human Diseases	Infectious diseases: Bacterial	PF00970.21(FAD_binding_6:Oxidoreductase FAD-binding domain); PF00175.18(NAD_binding_1:Oxidoreductase NAD-binding domain); PF08030.9(NAD_binding_6:Ferric reductase NAD binding domain)	GO:0016491(molecular_function:oxidoreductase activity)	GO:0003824	KQB78715.1(oxidoreductase [Clostridium butyricum])	sp|P40609|HMP_VIBPA(Flavohemoprotein OS=Vibrio parahaemolyticus serotype O3:K6 (strain RIMD 2210633) OX=223926 GN=hmp PE=3 SV=2)
NZ_WOFV02000001.1	59523	60446	GND98_RS00240	WP_156211347.1	DUF3298 domain-containing protein	-	59523	60386	0.83	8.65	4.58	1.04	2.04	ENOG4110BQE(S:Function unknown)	ENOG4110BQE(anti-sigma factor)	POORLY CHARACTERIZED							PF11738.5(DUF3298:Protein of unknown function (DUF3298)); PF13739.3(DUF4163:Domain of unknown function (DUF4163)); PF13786.3(DUF4179:Domain of unknown function (DUF4179))	GO:0016021(cellular_component:integral component of membrane)	GO:0044425	WP_043663998.1(DUF3298 domain-containing protein [Clostridium butyricum])	sp|O05403|RSIV_BACSU(Anti-sigma-V factor RsiV OS=Bacillus subtilis (strain 168) OX=224308 GN=rsiV PE=1 SV=1)
NZ_WOFV02000001.1	61777	62763	GND98_RS00255	WP_003408040.1	MULTISPECIES: glycosyltransferase family 2 protein	-	61777	62763	7.36	33.17	16.9	8.74	5.6	COG0463(M:Cell wall/membrane/envelope biogenesis)	COG0463(Glycosyl transferase, family 2)	CELLULAR PROCESSES AND SIGNALING							PF00535.23(Glycos_transf_2:Glycosyl transferase family 2); PF10111.6(Glyco_tranf_2_2:Glycosyltransferase like family 2); PF13641.3(Glyco_tranf_2_3:Glycosyltransferase like family 2); PF13632.3(Glyco_trans_2_3:Glycosyl transferase family group 2)	GO:0016740(molecular_function:transferase activity)	GO:0003824	WP_003408040.1(glycosyltransferase family 2 protein [Clostridium])	sp|P71059|EPSJ_BACSU(Uncharacterized glycosyltransferase EpsJ OS=Bacillus subtilis (strain 168) OX=224308 GN=epsJ PE=2 SV=1)
NZ_WOFV02000001.1	63002	63856	GND98_RS00260	WP_156211349.1	LicD family protein	licD	63002	63856	8.4	19.29	14.76	11.9	16.05	COG3475(M:Cell wall/membrane/envelope biogenesis)	COG3475(licD family)	CELLULAR PROCESSES AND SIGNALING	K07271	licD	lipopolysaccharide cholinephosphotransferase [EC:2.7.8.-]				PF04991.10(LicD:LicD family)	GO:0016740(molecular_function:transferase activity)	GO:0003824	WP_003424106.1(LicD family protein [Clostridium])	sp|P14184|LICD_HAEIN(Lipopolysaccharide cholinephosphotransferase LicD OS=Haemophilus influenzae (strain ATCC 51907 / DSM 11121 / KW20 / Rd) OX=71421 GN=licD PE=3 SV=2)
NZ_WOFV02000001.1	64125	65108	GND98_RS00265	WP_156211352.1	glycosyltransferase	-	64125	65108	10.37	38.84	40.16	24.28	11.82	COG0463(M:Cell wall/membrane/envelope biogenesis)	COG0463(Glycosyl transferase, family 2)	CELLULAR PROCESSES AND SIGNALING							PF00535.23(Glycos_transf_2:Glycosyl transferase family 2); PF10111.6(Glyco_tranf_2_2:Glycosyltransferase like family 2); PF13641.3(Glyco_tranf_2_3:Glycosyltransferase like family 2)	GO:0016740(molecular_function:transferase activity)	GO:0003824	ETI90769.1(CpsIaI [Clostridium butyricum DORA_1])	sp|P71059|EPSJ_BACSU(Uncharacterized glycosyltransferase EpsJ OS=Bacillus subtilis (strain 168) OX=224308 GN=epsJ PE=2 SV=1)
NZ_WOFV02000001.1	65172	67034	GND98_RS00270	WP_002579095.1	MULTISPECIES: polysaccharide biosynthesis protein	-	65172	67034	14.17	64.91	64.83	57.17	26.8	COG1086(M:Cell wall/membrane/envelope biogenesis)	COG1086(polysaccharide biosynthesis protein)	CELLULAR PROCESSES AND SIGNALING							PF02719.12(Polysacc_synt_2:Polysaccharide biosynthesis protein); PF01370.18(Epimerase:NAD dependent epimerase/dehydratase family); PF16363.2(GDP_Man_Dehyd:GDP-mannose 4,6 dehydratase); PF04321.14(RmlD_sub_bind:RmlD substrate binding domain); PF13727.3(CoA_binding_3:CoA-binding domain); PF01073.16(3Beta_HSD:3-beta hydroxysteroid dehydrogenase/isomerase family); PF02254.15(TrkA_N:TrkA-N domain); PF…	GO:0016021(cellular_component:integral component of membrane)	GO:0044425	WP_002579095.1(polysaccharide biosynthesis protein [Clostridium])	sp|P39853|CAPD_STAAU(Capsular polysaccharide biosynthesis protein CapD OS=Staphylococcus aureus OX=1280 GN=capD PE=3 SV=1)
NZ_WOFV02000001.1	67037	68536	GND98_RS00275	WP_156211354.1	O-antigen ligase domain-containing protein	-	67037	68536	37.1	120.95	139.17	129.29	59.5	ENOG4112CSE(S:Function unknown)	ENOG4112CSE(O-Antigen ligase)	POORLY CHARACTERIZED							PF04932.12(Wzy_C:O-Antigen ligase)	GO:0016021(cellular_component:integral component of membrane)	GO:0044425	WP_027636619.1(O-antigen ligase domain-containing protein [Clostridium butyricum])
NZ_WOFV02000001.1	68687	69751	GND98_RS00280	WP_024039320.1	UDP-N-acetylglucosamine 2-epimerase (non-hydrolyzing)	wbpI	68687	69751	142.79	346.69	259.28	220.3	184.93	COG0381(M:Cell wall/membrane/envelope biogenesis)	COG0381(UDP-N-acetylglucosamine 2-epimerase)	CELLULAR PROCESSES AND SIGNALING	K13019	wbpI	UDP-GlcNAc3NAcA epimerase [EC:5.1.3.23]	map00520(Amino sugar and nucleotide sugar metabolism)	Metabolism	Carbohydrate metabolism	PF02350.16(Epimerase_2:UDP-N-acetylglucosamine 2-epimerase)	GO:0008761(molecular_function:UDP-N-acetylglucosamine 2-epimerase activity)	GO:0003824	ETI90766.1(UDP-N-acetylglucosamine 2-epimerase [Clostridium butyricum DORA_1])	sp|Q6M0B4|WECBH_METMP(UDP-N-acetylglucosamine 2-epimerase homolog OS=Methanococcus maripaludis (strain S2 / LL) OX=267377 GN=MMP0357 PE=1 SV=1)
NZ_WOFV02000001.1	70095	71315	GND98_RS00285	WP_156211355.1	glycosyltransferase	-	70143	71315	15.17	71.06	61.4	23.38	19.59	ENOG410ZWDI(M:Cell wall/membrane/envelope biogenesis); COG0438(M:Cell wall/membrane/envelope biogenesis)	ENOG410ZWDI(Glycosyl transferase (Group 1); COG0438(Glycosyl transferase (Group 1)	CELLULAR PROCESSES AND SIGNALING;CELLULAR PROCESSES AND SIGNALING							PF13439.3(Glyco_transf_4:Glycosyltransferase Family 4); PF13579.3(Glyco_trans_4_4:Glycosyl transferase 4-like domain); PF13692.3(Glyco_trans_1_4:Glycosyl transferases group 1); PF00534.17(Glycos_transf_1:Glycosyl transferases group 1)	GO:0016740(molecular_function:transferase activity)	GO:0003824	WP_024039319.1(glycosyltransferase WbuB [Clostridium butyricum])
NZ_WOFV02000001.1	71330	71935	GND98_RS00290	WP_002579100.1	MULTISPECIES: sugar transferase	-	71330	71935	12.74	33.39	38.88	15.69	9.21	COG2148(M:Cell wall/membrane/envelope biogenesis)	COG2148(sugar transferase)	CELLULAR PROCESSES AND SIGNALING							PF02397.13(Bac_transf:Bacterial sugar transferase)	GO:0016021(cellular_component:integral component of membrane); GO:0016740(molecular_function:transferase activity); GO:0016757(molecular_function:transferase activity, transferring glycosyl groups); GO:0016740(molecular_function:transferase activity); GO:0016021(cellular_component:integral component of membrane)	GO:0003824;GO:0044425	WP_002579100.1(sugar transferase [Clostridium])	sp|P71241|WCAJ_ECOLI(UDP-glucose:undecaprenyl-phosphate glucose-1-phosphate transferase OS=Escherichia coli (strain K12) OX=83333 GN=wcaJ PE=1 SV=2)
NZ_WOFV02000001.1	72215	73333	GND98_RS00295	WP_124230916.1	Gfo/Idh/MocA family oxidoreductase	-	72215	73333	28.36	113.85	76.18	58.89	49.37	COG0673(S:Function unknown)	COG0673(oxidoreductase)	POORLY CHARACTERIZED							PF01408.19(GFO_IDH_MocA:Oxidoreductase family, NAD-binding Rossmann fold); PF02894.14(GFO_IDH_MocA_C:Oxidoreductase family, C-terminal alpha/beta domain); PF03447.13(NAD_binding_3:Homoserine dehydrogenase, NAD binding domain)	GO:0050112(molecular_function:inositol 2-dehydrogenase activity); GO:0016491(molecular_function:oxidoreductase activity); GO:0016491(molecular_function:oxidoreductase activity)	GO:0003824	WP_002579101.1(gfo/Idh/MocA family oxidoreductase [Clostridium])	sp|Q6M0B9|UGNO_METMP(UDP-N-acetylglucosamine 3-dehydrogenase OS=Methanococcus maripaludis (strain S2 / LL) OX=267377 GN=MMP0352 PE=1 SV=1)
NZ_WOFV02000001.1	73465	74742	GND98_RS00300	WP_156211357.1	branched-chain amino acid transport system II carrier protein	-	73465	74742	49.14	69.86	138.41	62.92	9.17	COG1114(E:Amino acid transport and metabolism)	COG1114(branched-chain amino acid transport system II carrier protein)	METABOLISM	K03311		branched-chain amino acid:cation transporter, LIVCS family				PF05525.10(Branch_AA_trans:Branched-chain amino acid transport protein)	GO:0015658(molecular_function:branched-chain amino acid transmembrane transporter activity); GO:0016021(cellular_component:integral component of membrane); GO:0005886(cellular_component:plasma membrane); GO:0016021(cellular_component:integral component of membrane); GO:0015658(molecular_function:branched-chain amino acid transmembrane transporter activity); GO:0005886(cellular_component:plasma me…	GO:0005215;GO:0016020;GO:0044464;GO:0044425	ETI90762.1(Branched-chain amino acid transport system II carrier protein [Clostridium butyricum DORA_1])	sp|O34545|BRAB_BACSU(Branched-chain amino acid transport system carrier protein BraB OS=Bacillus subtilis (strain 168) OX=224308 GN=braB PE=3 SV=1)
NZ_WOFV02000001.1	76271	77158	GND98_RS00310	WP_043666964.1	UTP--glucose-1-phosphate uridylyltransferase GalU	galU	76253	77158	103.91	450.12	169.15	336.83	281.32	COG1210(M:Cell wall/membrane/envelope biogenesis)	COG1210(utp--glucose-1-phosphate uridylyltransferase)	CELLULAR PROCESSES AND SIGNALING	K00963	galU	UTP--glucose-1-phosphate uridylyltransferase [EC:2.7.7.9]	map00520(Amino sugar and nucleotide sugar metabolism); map00040(Pentose and glucuronate interconversions); map00500(Starch and sucrose metabolism); map00052(Galactose metabolism)	Metabolism;Metabolism;Metabolism;Metabolism	Carbohydrate metabolism;Carbohydrate metabolism;Carbohydrate metabolism;Carbohydrate metabolism	PF00483.20(NTP_transferase:Nucleotidyl transferase); PF12804.4(NTP_transf_3:MobA-like NTP transferase domain); PF00535.23(Glycos_transf_2:Glycosyl transferase family 2)	GO:0003983(molecular_function:UTP:glucose-1-phosphate uridylyltransferase activity); GO:0009058(biological_process:biosynthetic process); GO:0006011(biological_process:UDP-glucose metabolic process); GO:0009058(biological_process:biosynthetic process); GO:0003983(molecular_function:UTP:glucose-1-phosphate uridylyltransferase activity); GO:0006011(biological_process:UDP-glucose metabolic process)	GO:0009987;GO:0003824;GO:0008152	KJZ89943.1(hypothetical protein ClosIBUN13A_CONTIG249g04006 [Clostridium sp. IBUN13A])	sp|Q05852|GTAB_BACSU(UTP--glucose-1-phosphate uridylyltransferase OS=Bacillus subtilis (strain 168) OX=224308 GN=gtaB PE=1 SV=1)
NZ_WOFV02000001.1	77431	78513	GND98_RS00315	WP_024040805.1	glycosyltransferase family 4 protein	-	77431	78513	12.06	32.38	24.48	13.74	13.68	COG0438(M:Cell wall/membrane/envelope biogenesis)	COG0438(utp--glucose-1-phosphate uridylyltransferase)	CELLULAR PROCESSES AND SIGNALING							PF13477.3(Glyco_trans_4_2:Glycosyl transferase 4-like); PF00534.17(Glycos_transf_1:Glycosyl transferases group 1); PF13692.3(Glyco_trans_1_4:Glycosyl transferases group 1); PF13439.3(Glyco_transf_4:Glycosyltransferase Family 4); PF13524.3(Glyco_trans_1_2:Glycosyl transferases group 1); PF13579.3(Glyco_trans_4_4:Glycosyl transferase 4-like domain)	GO:0016740(molecular_function:transferase activity)	GO:0003824	ETI88197.1(Glycosyl transferase, group 1 [Clostridium butyricum DORA_1])	sp|Q59002|Y1607_METJA(Uncharacterized glycosyltransferase MJ1607 OS=Methanocaldococcus jannaschii (strain ATCC 43067 / DSM 2661 / JAL-1 / JCM 10045 / NBRC 100440) OX=243232 GN=MJ1607 PE=3 SV=1)
NZ_WOFV02000001.1	78822	79913	GND98_RS00320	WP_035765309.1	MULTISPECIES: sensor domain-containing diguanylate cyclase	-	78897	79913	59.16	97.47	29.14	37.04	120.98	COG2203(T:Signal transduction mechanisms)	COG2203(Histidine kinase)	CELLULAR PROCESSES AND SIGNALING							PF00990.18(GGDEF:Diguanylate cyclase, GGDEF domain); PF13492.3(GAF_3:GAF domain); PF13185.3(GAF_2:GAF domain)	GO:0016301(molecular_function:kinase activity)	GO:0003824	WP_035765309.1(sensor domain-containing diguanylate cyclase [Clostridium])	sp|O34325|YTRP_BACSU(Uncharacterized protein YtrP OS=Bacillus subtilis (strain 168) OX=224308 GN=ytrP PE=4 SV=1)
NZ_WOFV02000001.1	80037	81230	GND98_RS00325	WP_002579118.1	MULTISPECIES: ATP-binding protein	-	80025	81230	5.83	8.75	7.66	5.61	4.44	COG2865(K:Transcription)	COG2865(Transcriptional regulator)	INFORMATION STORAGE AND PROCESSING							PF04326.11(AlbA_2:Putative DNA-binding domain)	GO:0005524(molecular_function:ATP binding)	GO:0005488	KJZ86115.1(hypothetical protein ClosIBUN125C_CONTIG44g02661 [Clostridium sp. IBUN125C])
NZ_WOFV02000001.1	81460	82680	GND98_RS00330	WP_002579119.1	MULTISPECIES: tyrosine--tRNA ligase	tyrS	81460	82680	77.41	274.58	225.98	241.64	139.74	COG0162(J:Translation, ribosomal structure and biogenesis)	COG0162(Catalyzes the attachment of tyrosine to tRNA(Tyr) in a two-step reaction tyrosine is first activated by ATP to form Tyr- AMP and then transferred to the acceptor end of tRNA(Tyr) (By similarity))	INFORMATION STORAGE AND PROCESSING	K01866	tyrS	tyrosyl-tRNA synthetase [EC:6.1.1.1]	map00970(Aminoacyl-tRNA biosynthesis)	Genetic Information Processing	Translation	PF00579.22(tRNA-synt_1b:tRNA synthetases class I (W and Y)); PF01479.22(S4:S4 domain)	GO:0005524(molecular_function:ATP binding); GO:0003723(molecular_function:RNA binding); GO:0004831(molecular_function:tyrosine-tRNA ligase activity); GO:0006437(biological_process:tyrosyl-tRNA aminoacylation); GO:0005737(cellular_component:cytoplasm); GO:0005737(cellular_component:cytoplasm); GO:0006437(biological_process:tyrosyl-tRNA aminoacylation); GO:0004831(molecular_function:tyrosine-tRNA l…	GO:0005488;GO:0009987;GO:0003824;GO:0008152;GO:0044464	WP_002579119.1(tyrosine--tRNA ligase [Clostridium])	sp|A6M293|SYY_CLOB8(Tyrosine--tRNA ligase OS=Clostridium beijerinckii (strain ATCC 51743 / NCIMB 8052) OX=290402 GN=tyrS PE=3 SV=1)
NZ_WOFV02000001.1	83071	84951	GND98_RS00335	WP_156211370.1	flagellar hook-length control protein FliK	-	83071	84951	1.16	9.4	4.32	5.43	3.36	ENOG410XY17(S:Function unknown)	ENOG410XY17(Flagellar hook-length control protein FliK)	POORLY CHARACTERIZED										ETI88201.1(hypothetical protein Q607_CBUC00205G0006 [Clostridium butyricum DORA_1])
NZ_WOFV02000001.1	85288	85545	GND98_RS00340	WP_002579121.1	MULTISPECIES: FlhB domain-containing protein	flhB2	85288	85545	10.73	159.74	20.21	14	20.36	COG2257(S:Function unknown)	COG2257(flagellar)	POORLY CHARACTERIZED	K04061	flhB2	flagellar biosynthesis protein				PF01312.16(Bac_export_2:FlhB HrpN YscU SpaS Family)	GO:0009306(biological_process:protein secretion); GO:0016020(cellular_component:membrane)	GO:0016020;GO:0009987;GO:0051179	WP_002579121.1(FlhB domain-containing protein [Clostridium])	sp|O34867|YLQH_BACSU(Uncharacterized protein YlqH OS=Bacillus subtilis (strain 168) OX=224308 GN=ylqH PE=4 SV=1)
NZ_WOFV02000001.1	85571	86260	GND98_RS00345	WP_024040808.1	serine/threonine phosphatase	-	85571	86260	17.12	75.2	27.62	31.76	22.74	COG1768(S:Function unknown)	COG1768(Calcineurin-like phosphoesterase)	POORLY CHARACTERIZED	K07099		uncharacterized protein				PF00149.25(Metallophos:Calcineurin-like phosphoesterase); PF12850.4(Metallophos_2:Calcineurin-like phosphoesterase superfamily domain)	GO:0016787(molecular_function:hydrolase activity)	GO:0003824	WP_024040808.1(serine/threonine phosphatase [Clostridium butyricum])
NZ_WOFV02000001.1	86474	87430	GND98_RS00350	WP_024040809.1	methyl-accepting chemotaxis sensory transducer	-	86474	87430	65.03	186.62	77.18	87.77	128.17	COG0840(S:Function unknown); ENOG4111KAP(S:Function unknown)	COG0840(Calcineurin-like phosphoesterase); ENOG4111KAP(Methyl-accepting chemotaxis)	POORLY CHARACTERIZED;POORLY CHARACTERIZED							PF00015.18(MCPsignal:Methyl-accepting chemotaxis protein (MCP) signalling domain)	GO:0016020(cellular_component:membrane); GO:0004871(molecular_function:signal transducer activity); GO:0004871(molecular_function:signal transducer activity); GO:0016020(cellular_component:membrane)	GO:0016020	WP_024040809.1(methyl-accepting chemotaxis sensory transducer [Clostridium butyricum])	sp|Q9X0N0|MCP3_THEMA(Methyl-accepting chemotaxis protein 3 OS=Thermotoga maritima (strain ATCC 43589 / MSB8 / DSM 3109 / JCM 10099) OX=243274 GN=mcp3 PE=1 SV=1)
NZ_WOFV02000001.1	87464	88141	GND98_RS00355	WP_002579124.1	DUF2225 domain-containing protein	-	87464	88141	216.88	486.84	204.67	183.62	456.04	COG1655(S:Function unknown)	COG1655(Uncharacterized protein conserved in bacteria (DUF2225))	POORLY CHARACTERIZED	K09766		uncharacterized protein				PF09986.6(DUF2225:Uncharacterized protein conserved in bacteria (DUF2225))			WP_002579124.1(DUF2225 domain-containing protein [Clostridium butyricum])
NZ_WOFV02000001.1	88311	89102	GND98_RS00360	WP_002579125.1	MULTISPECIES: GTP pyrophosphokinase family protein	-	88311	89102	136.97	183.57	130.16	130.12	149.02	COG2357(S:Function unknown)	COG2357(relA SpoT domain protein)	POORLY CHARACTERIZED	K07816		putative GTP pyrophosphokinase [EC:2.7.6.5]	map00230(Purine metabolism)	Metabolism	Nucleotide metabolism	PF04607.14(RelA_SpoT:Region found in RelA / SpoT proteins)	GO:0008728(molecular_function:GTP diphosphokinase activity); GO:0016301(molecular_function:kinase activity); GO:0015969(biological_process:guanosine tetraphosphate metabolic process); GO:0015969(biological_process:guanosine tetraphosphate metabolic process); GO:0015969(biological_process:guanosine tetraphosphate metabolic process); GO:0016301(molecular_function:kinase activity)	GO:0009987;GO:0003824;GO:0008152	KJZ86070.1(hypothetical protein ClosIBUN125C_CONTIG44g02616 [Clostridium sp. IBUN125C])	sp|O31611|YJBM_BACSU(GTP pyrophosphokinase YjbM OS=Bacillus subtilis (strain 168) OX=224308 GN=yjbM PE=1 SV=1)
NZ_WOFV02000001.1	89241	90020	GND98_RS00365	WP_024040810.1	MULTISPECIES: hypothetical protein	-	89241	90020	3.2	7.86	6.73	6.41	5.13	ENOG410ZG6A(S:Function unknown)	ENOG410ZG6A(-)	POORLY CHARACTERIZED										WP_024040810.1(hypothetical protein [Clostridium])
NZ_WOFV02000001.1	90041	91126	GND98_RS00370	WP_156211372.1	AAA domain-containing protein	-	90041	91126	1.65	8.56	5.81	7.47	5.18	COG0714(S:Function unknown)	COG0714(ATPase activity)	POORLY CHARACTERIZED							PF07728.11(AAA_5:AAA domain (dynein-related subfamily)); PF00004.26(AAA:ATPase family associated with various cellular activities (AAA)); PF13191.3(AAA_16:AAA ATPase domain); PF00005.24(ABC_tran:ABC transporter)	GO:0005524(molecular_function:ATP binding); GO:0016887(molecular_function:ATPase activity); GO:0016887(molecular_function:ATPase activity); GO:0005524(molecular_function:ATP binding)	GO:0005488;GO:0003824	WP_024040811.1(ATPase family associated with various cellular activity protein [Clostridium])
NZ_WOFV02000001.1	91232	92566	GND98_RS00375	WP_124229905.1	hypothetical protein	-	91223	92566	4.36	8.76	11.12	6.46	5.55	COG3864(S:Function unknown)	COG3864(VWA-like domain (DUF2201))	POORLY CHARACTERIZED							PF09967.6(DUF2201:VWA-like domain (DUF2201)); PF13203.3(DUF2201_N:Putative metallopeptidase domain)			WP_027635551.1(hypothetical protein [Clostridium butyricum])	sp|P56727|Y929_THEMA(Uncharacterized protein TM_0929 OS=Thermotoga maritima (strain ATCC 43589 / MSB8 / DSM 3109 / JCM 10099) OX=243274 GN=TM_0929 PE=4 SV=1)
NZ_WOFV02000001.1	92757	93440	GND98_RS00380	WP_027635550.1	hypothetical protein	-	92808	93440	98.43	103.49	87.96	62.51	47.84											GO:0016021(cellular_component:integral component of membrane)	GO:0044425	ETI88210.1(hypothetical protein Q607_CBUC00205G0015 [Clostridium butyricum DORA_1])
NZ_WOFV02000001.1	93577	93906	GND98_RS00385	WP_002579130.1	MULTISPECIES: HesB-like protein	-	93577	93906	773.62	809.92	1242.42	968.39	975.99	ENOG410XUE1(S:Function unknown)	ENOG410XUE1(hesB family)	POORLY CHARACTERIZED								GO:0008829(molecular_function:dCTP deaminase activity)	GO:0003824	WP_002579130.1(HesB-like protein [Clostridium])
NZ_WOFV02000001.1	94112	94861	GND98_RS00390	WP_024040814.1	hypothetical protein	-	94085	94861	11.34	14.31	17	8.82	10.57	ENOG4111Q7V(S:Function unknown); ENOG410ZUIU(S:Function unknown)	ENOG4111Q7V(-); ENOG410ZUIU(-)	POORLY CHARACTERIZED;POORLY CHARACTERIZED										KJZ86048.1(hypothetical protein ClosIBUN125C_CONTIG44g02594 [Clostridium sp. IBUN125C])
NZ_WOFV02000001.1	94874	95395	GND98_RS00395	WP_002579132.1	MULTISPECIES: dCTP deaminase	dcd	94865	95395	84.37	99.81	122	115.26	85.25	COG0717(F:Nucleotide transport and metabolism)	COG0717(Deoxycytidine triphosphate deaminase)	METABOLISM	K01494	dcd	dCTP deaminase [EC:3.5.4.13]	map00240(Pyrimidine metabolism)	Metabolism	Nucleotide metabolism		GO:0008829(molecular_function:dCTP deaminase activity); GO:0009220(biological_process:pyrimidine ribonucleotide biosynthetic process); GO:0006226(biological_process:dUMP biosynthetic process); GO:0006229(biological_process:dUTP biosynthetic process); GO:0008829(molecular_function:dCTP deaminase activity); GO:0006226(biological_process:dUMP biosynthetic process); GO:0006229(biological_process:dUTP…	GO:0009987;GO:0003824;GO:0008152	KJZ86061.1(hypothetical protein ClosIBUN125C_CONTIG44g02607 [Clostridium sp. IBUN125C])	sp|A6M273|DCDB_CLOB8(dCTP deaminase, dUMP-forming OS=Clostridium beijerinckii (strain ATCC 51743 / NCIMB 8052) OX=290402 GN=dcd PE=3 SV=1)
NZ_WOFV02000001.1	95584	96585	GND98_RS00400	WP_024040815.1	ATP-binding cassette domain-containing protein	-	95584	96585	1.53	2.53	2.55	3.36	1.33	COG4586(S:Function unknown)	COG4586((ABC) transporter)	POORLY CHARACTERIZED	K01990		ABC-2 type transport system ATP-binding protein				PF00005.24(ABC_tran:ABC transporter); PF13304.3(AAA_21:AAA domain, putative AbiEii toxin, Type IV TA system); PF13555.3(AAA_29:P-loop containing region of AAA domain)	GO:0005524(molecular_function:ATP binding); GO:0016887(molecular_function:ATPase activity)	GO:0005488;GO:0003824	WP_024040815.1(ABC transporter ATP-binding protein [Clostridium butyricum])	sp|Q8T5Z7|ABCA1_DICDI(ABC transporter A family member 1 OS=Dictyostelium discoideum OX=44689 GN=abcA1 PE=2 SV=1)
NZ_WOFV02000001.1	96589	97407	GND98_RS00405	WP_146868062.1	hypothetical protein	-	96676	97407	2.24	9.58	5.21	3.11	4.44	COG4587(S:Function unknown)	COG4587((ABC) transporter)	POORLY CHARACTERIZED	K01992		ABC-2 type transport system permease protein				PF06182.8(ABC2_membrane_6:ABC-2 family transporter protein); PF01061.21(ABC2_membrane:ABC-2 type transporter); PF12698.4(ABC2_membrane_3:ABC-2 family transporter protein)	GO:0016021(cellular_component:integral component of membrane)	GO:0044425	WP_024040816.1(daunorubicin resistance protein [Clostridium butyricum])
NZ_WOFV02000001.1	97412	98203	GND98_RS00410	WP_003410032.1	MULTISPECIES: multidrug ABC transporter permease	-	97412	98203	0.74	4.34	2.45	1.66	2.52	COG3694(S:Function unknown)	COG3694(ABC transporter (permease))	POORLY CHARACTERIZED	K01992		ABC-2 type transport system permease protein				PF06182.8(ABC2_membrane_6:ABC-2 family transporter protein)	GO:0016021(cellular_component:integral component of membrane)	GO:0044425	WP_003410032.1(multidrug ABC transporter permease [Clostridium])
NZ_WOFV02000001.1	98360	98728	GND98_RS00415	WP_146868061.1	nucleotidyltransferase domain-containing protein	-	98360	98728	87.22	254.82	88.39	65.82	82.5										PF01909.20(NTP_transf_2:Nucleotidyltransferase domain)	GO:0016779(molecular_function:nucleotidyltransferase activity)	GO:0003824	WP_043662232.1(nucleotidyltransferase domain-containing protein [Clostridium butyricum])
NZ_WOFV02000001.1	98718	99101	GND98_RS00420	WP_146868060.1	HEPN domain-containing protein	-	98718	99101	140.98	250.29	163.75	188.24	192.43										PF05168.11(HEPN:HEPN domain)			WP_043662233.1(HEPN domain-containing protein [Clostridium butyricum])
NZ_WOFV02000001.1	99147	101597	GND98_RS00425	WP_146868059.1	leucine--tRNA ligase	leuS	99147	101597	36.73	117.88	67.09	103.87	115.05	COG0495(J:Translation, ribosomal structure and biogenesis)	COG0495(Leucyl-trna synthetase)	INFORMATION STORAGE AND PROCESSING	K01869	leuS	leucyl-tRNA synthetase [EC:6.1.1.4]	map00970(Aminoacyl-tRNA biosynthesis)	Genetic Information Processing	Translation	PF00133.19(tRNA-synt_1:tRNA synthetases class I (I, L, M and V)); PF13603.3(tRNA-synt_1_2:Leucyl-tRNA synthetase, Domain 2); PF09334.8(tRNA-synt_1g:tRNA synthetases class I (M)); PF08264.10(Anticodon_1:Anticodon-binding domain of tRNA)	GO:0005737(cellular_component:cytoplasm); GO:0004823(molecular_function:leucine-tRNA ligase activity); GO:0002161(molecular_function:aminoacyl-tRNA editing activity); GO:0005524(molecular_function:ATP binding); GO:0006429(biological_process:leucyl-tRNA aminoacylation); GO:0002161(molecular_function:aminoacyl-tRNA editing activity); GO:0005524(molecular_function:ATP binding); GO:0004823(molecular_…	GO:0005488;GO:0009987;GO:0003824;GO:0008152;GO:0044464	WP_002579136.1(leucine--tRNA ligase [Clostridium])	sp|A6M268|SYL_CLOB8(Leucine--tRNA ligase OS=Clostridium beijerinckii (strain ATCC 51743 / NCIMB 8052) OX=290402 GN=leuS PE=3 SV=1)
NZ_WOFV02000001.1	102197	103627	GND98_RS00430	WP_043852515.1	cardiolipin synthase	clsA_B	102233	103627	63.63	93.16	43.92	88.04	108.78	COG1502(I:Lipid transport and metabolism)	COG1502(Catalyzes the reversible phosphatidyl group transfer from one phosphatidylglycerol molecule to another to form cardiolipin (CL) (diphosphatidylglycerol) and glycerol (By similarity))	METABOLISM	K06131	clsA_B	cardiolipin synthase A/B [EC:2.7.8.-]	map00564(Glycerophospholipid metabolism)	Metabolism	Lipid metabolism	PF13091.3(PLDc_2:PLD-like domain); PF13396.3(PLDc_N:Phospholipase_D-nuclease N-terminal); PF00614.19(PLDc:Phospholipase D Active site motif)	GO:0032049(biological_process:cardiolipin biosynthetic process); GO:0016021(cellular_component:integral component of membrane); GO:0008808(molecular_function:cardiolipin synthase activity); GO:0005886(cellular_component:plasma membrane); GO:0008808(molecular_function:cardiolipin synthase activity); GO:0032049(biological_process:cardiolipin biosynthetic process); GO:0016021(cellular_component:inte…	GO:0016020;GO:0009987;GO:0003824;GO:0008152;GO:0044425;GO:0044464	WP_043852515.1(cardiolipin synthase [Clostridium butyricum])	sp|Q0ST20|CLS_CLOPS(Cardiolipin synthase OS=Clostridium perfringens (strain SM101 / Type A) OX=289380 GN=cls PE=3 SV=1)
NZ_WOFV02000001.1	103775	104065	GND98_RS00435	WP_024040820.1	hypothetical protein	-	103775	104065	56.75	49.35	38.22	19.29	40.77	ENOG4111UYM(S:Function unknown); ENOG411226W(S:Function unknown)	ENOG4111UYM(nucleotidyltransferase substrate binding protein, HI0074 family); ENOG411226W(DNA polymerase beta domain protein region)	POORLY CHARACTERIZED;POORLY CHARACTERIZED							PF08780.8(NTase_sub_bind:Nucleotidyltransferase substrate binding protein like)	GO:0016740(molecular_function:transferase activity); GO:0016740(molecular_function:transferase activity); GO:0016779(molecular_function:nucleotidyltransferase activity)	GO:0003824	WP_024040820.1(hypothetical protein [Clostridium butyricum])
NZ_WOFV02000001.1	104598	105611	GND98_RS00440	WP_024040821.1	3-deoxy-7-phosphoheptulonate synthase	aroA	104598	105611	92	118.87	75.84	671.17	242.23	COG2876(E:Amino acid transport and metabolism)	COG2876(3-deoxy-7-phosphoheptulonate synthase activity)	METABOLISM	K03856	aroA	3-deoxy-7-phosphoheptulonate synthase [EC:2.5.1.54]	map00400(Phenylalanine, tyrosine and tryptophan biosynthesis)	Metabolism	Amino acid metabolism	PF00793.17(DAHP_synth_1:DAHP synthetase I family); PF03102.11(NeuB:NeuB family)	GO:0003849(molecular_function:3-deoxy-7-phosphoheptulonate synthase activity); GO:0016740(molecular_function:transferase activity); GO:0016832(molecular_function:aldehyde-lyase activity); GO:0009073(biological_process:aromatic amino acid family biosynthetic process); GO:0016832(molecular_function:aldehyde-lyase activity); GO:0016740(molecular_function:transferase activity); GO:0009073(biological_…	GO:0009987;GO:0003824;GO:0008152	WP_024040821.1(3-deoxy-7-phosphoheptulonate synthase [Clostridium butyricum])	sp|Q9WYH8|AROF_THEMA(Phospho-2-dehydro-3-deoxyheptonate aldolase OS=Thermotoga maritima (strain ATCC 43589 / MSB8 / DSM 3109 / JCM 10099) OX=243274 GN=aroF PE=1 SV=1)
NZ_WOFV02000001.1	105799	106851	GND98_RS00445	WP_146868057.1	3-dehydroquinate synthase	aroB	105799	106851	38.7	49.85	35.07	264.31	136.74	COG0337(E:Amino acid transport and metabolism)	COG0337(3-dehydroquinate synthase)	METABOLISM	K01735	aroB	3-dehydroquinate synthase [EC:4.2.3.4]	map00400(Phenylalanine, tyrosine and tryptophan biosynthesis)	Metabolism	Amino acid metabolism	PF01761.17(DHQ_synthase:3-dehydroquinate synthase); PF13685.3(Fe-ADH_2:Iron-containing alcohol dehydrogenase); PF00465.16(Fe-ADH:Iron-containing alcohol dehydrogenase)	GO:0005737(cellular_component:cytoplasm); GO:0009423(biological_process:chorismate biosynthetic process); GO:0000166(molecular_function:nucleotide binding); GO:0003856(molecular_function:3-dehydroquinate synthase activity); GO:0046872(molecular_function:metal ion binding); GO:0009073(biological_process:aromatic amino acid family biosynthetic process); GO:0003856(molecular_function:3-dehydroquinat…	GO:0009987;GO:0003824;GO:0008152;GO:0044464;GO:0005488	WP_002579141.1(3-dehydroquinate synthase [Clostridium])	sp|A6M255|AROB_CLOB8(3-dehydroquinate synthase OS=Clostridium beijerinckii (strain ATCC 51743 / NCIMB 8052) OX=290402 GN=aroB PE=3 SV=1)
NZ_WOFV02000001.1	106866	108173	GND98_RS00450	WP_146868056.1	3-phosphoshikimate 1-carboxyvinyltransferase	aroA	106866	108173	23.83	36.41	25.13	224.29	132.87	COG0128(E:Amino acid transport and metabolism)	COG0128(5-enolpyruvylshikimate-3-phosphate synthase)	METABOLISM	K00800	aroA	3-phosphoshikimate 1-carboxyvinyltransferase [EC:2.5.1.19]	map00400(Phenylalanine, tyrosine and tryptophan biosynthesis)	Metabolism	Amino acid metabolism	PF00275.17(EPSP_synthase:EPSP synthase (3-phosphoshikimate 1-carboxyvinyltransferase))	GO:0009423(biological_process:chorismate biosynthetic process); GO:0005737(cellular_component:cytoplasm); GO:0009073(biological_process:aromatic amino acid family biosynthetic process); GO:0003866(molecular_function:3-phosphoshikimate 1-carboxyvinyltransferase activity)	GO:0009987;GO:0003824;GO:0008152;GO:0044464	WP_043662237.1(3-phosphoshikimate 1-carboxyvinyltransferase [Clostridium butyricum])	sp|A6M254|AROA_CLOB8(3-phosphoshikimate 1-carboxyvinyltransferase OS=Clostridium beijerinckii (strain ATCC 51743 / NCIMB 8052) OX=290402 GN=aroA PE=3 SV=1)
NZ_WOFV02000001.1	108151	109224	GND98_RS00455	WP_156211374.1	chorismate synthase	aroC	108151	109224	23.46	34.03	19.75	211.49	181.73	COG0082(E:Amino acid transport and metabolism)	COG0082(5-enolpyruvylshikimate-3-phosphate phospholyase)	METABOLISM	K01736	aroC	chorismate synthase [EC:4.2.3.5]	map00400(Phenylalanine, tyrosine and tryptophan biosynthesis)	Metabolism	Amino acid metabolism	PF01264.18(Chorismate_synt:Chorismate synthase)	GO:0004107(molecular_function:chorismate synthase activity); GO:0009073(biological_process:aromatic amino acid family biosynthetic process); GO:0009423(biological_process:chorismate biosynthetic process); GO:0009423(biological_process:chorismate biosynthetic process); GO:0004107(molecular_function:chorismate synthase activity); GO:0009073(biological_process:aromatic amino acid family biosynthetic…	GO:0009987;GO:0003824;GO:0008152	WP_043662238.1(chorismate synthase [Clostridium butyricum])	sp|E3PV41|AROC_ACESD(Chorismate synthase OS=Acetoanaerobium sticklandii (strain ATCC 12662 / DSM 519 / JCM 1433 / NCIMB 10654) OX=499177 GN=aroC PE=3 SV=1)
NZ_WOFV02000001.1	109258	110412	GND98_RS00460	WP_156211376.1	prephenate dehydratase	pheA	109258	110412	15.44	17.47	15.03	146.72	84.27	COG1605(E:Amino acid transport and metabolism)	COG1605(Chorismate mutase)	METABOLISM	K14170	pheA	chorismate mutase / prephenate dehydratase [EC:5.4.99.5 4.2.1.51]	map00400(Phenylalanine, tyrosine and tryptophan biosynthesis)	Metabolism	Amino acid metabolism	PF00800.15(PDT:Prephenate dehydratase); PF01817.18(CM_2:Chorismate mutase type II); PF01842.22(ACT:ACT domain)	GO:0004106(molecular_function:chorismate mutase activity); GO:0004664(molecular_function:prephenate dehydratase activity); GO:0046417(biological_process:chorismate metabolic process); GO:0009094(biological_process:L-phenylalanine biosynthetic process); GO:0005737(cellular_component:cytoplasm)	GO:0009987;GO:0003824;GO:0008152;GO:0044464	ETI88225.1(P-protein [Clostridium butyricum DORA_1])	sp|P57472|PHEA_BUCAI(P-protein OS=Buchnera aphidicola subsp. Acyrthosiphon pisum (strain APS) OX=107806 GN=pheA PE=4 SV=1)
NZ_WOFV02000001.1	110512	111324	GND98_RS00465	WP_124229910.1	shikimate dehydrogenase	aroE	110512	111324	16.09	21.92	20.27	211.37	147.23	COG0169(E:Amino acid transport and metabolism)	COG0169(shikimate dehydrogenase)	METABOLISM	K00014	aroE	shikimate dehydrogenase [EC:1.1.1.25]	map00400(Phenylalanine, tyrosine and tryptophan biosynthesis)	Metabolism	Amino acid metabolism	PF08501.8(Shikimate_dh_N:Shikimate dehydrogenase substrate binding domain); PF01488.17(Shikimate_DH:Shikimate / quinate 5-dehydrogenase)	GO:0009423(biological_process:chorismate biosynthetic process); GO:0050661(molecular_function:NADP binding); GO:0004764(molecular_function:shikimate 3-dehydrogenase (NADP+) activity); GO:0019632(biological_process:shikimate metabolic process); GO:0009073(biological_process:aromatic amino acid family biosynthetic process); GO:0050661(molecular_function:NADP binding); GO:0004764(molecular_function:…	GO:0009987;GO:0003824;GO:0008152;GO:0005488	ETI88226.1(Shikimate 5-dehydrogenase [Clostridium butyricum DORA_1])	sp|A6M251|AROE_CLOB8(Shikimate dehydrogenase (NADP(+)) OS=Clostridium beijerinckii (strain ATCC 51743 / NCIMB 8052) OX=290402 GN=aroE PE=3 SV=1)
NZ_WOFV02000001.1	111365	111853	GND98_RS00470	WP_124229911.1	shikimate kinase	aroK	111347	111853	24.59	13.99	25.24	167.92	83.28	COG0703(E:Amino acid transport and metabolism)	COG0703(Catalyzes the specific phosphorylation of the 3-hydroxyl group of shikimic acid using ATP as a cosubstrate (By similarity))	METABOLISM	K00891	aroK	shikimate kinase [EC:2.7.1.71]	map00400(Phenylalanine, tyrosine and tryptophan biosynthesis)	Metabolism	Amino acid metabolism	PF01202.19(SKI:Shikimate kinase); PF00004.26(AAA:ATPase family associated with various cellular activities (AAA)); PF13238.3(AAA_18:AAA domain); PF13671.3(AAA_33:AAA domain); PF13189.3(Cytidylate_kin2:Cytidylate kinase-like family); PF13207.3(AAA_17:AAA domain); PF13521.3(AAA_28:AAA domain); PF03215.12(Rad17:Rad17 cell cycle checkpoint protein)	GO:0005737(cellular_component:cytoplasm); GO:0009423(biological_process:chorismate biosynthetic process); GO:0000287(molecular_function:magnesium ion binding); GO:0004765(molecular_function:shikimate kinase activity); GO:0005524(molecular_function:ATP binding); GO:0009073(biological_process:aromatic amino acid family biosynthetic process); GO:0005524(molecular_function:ATP binding); GO:0000287(mo…	GO:0009987;GO:0003824;GO:0008152;GO:0044464;GO:0005488	WP_045145053.1(shikimate kinase [Clostridium butyricum])	sp|A6M250|AROK_CLOB8(Shikimate kinase OS=Clostridium beijerinckii (strain ATCC 51743 / NCIMB 8052) OX=290402 GN=aroK PE=3 SV=1)
NZ_WOFV02000001.1	111892	112656	GND98_RS00475	WP_124229912.1	type I 3-dehydroquinate dehydratase	aroD	111877	112656	25.39	22.59	30.95	225.43	137.75	COG0710(E:Amino acid transport and metabolism)	COG0710(Type I DHQase)	METABOLISM	K03785	aroD	3-dehydroquinate dehydratase I [EC:4.2.1.10]	map00400(Phenylalanine, tyrosine and tryptophan biosynthesis)	Metabolism	Amino acid metabolism	PF01487.12(DHquinase_I:Type I 3-dehydroquinase)	GO:0003855(molecular_function:3-dehydroquinate dehydratase activity); GO:0009073(biological_process:aromatic amino acid family biosynthetic process); GO:0009423(biological_process:chorismate biosynthetic process); GO:0009423(biological_process:chorismate biosynthetic process); GO:0003855(molecular_function:3-dehydroquinate dehydratase activity); GO:0009073(biological_process:aromatic amino acid f…	GO:0009987;GO:0003824;GO:0008152	WP_002579155.1(type I 3-dehydroquinate dehydratase [Clostridium])	sp|B2TQ57|AROD_CLOBB(3-dehydroquinate dehydratase OS=Clostridium botulinum (strain Eklund 17B / Type B) OX=935198 GN=aroD PE=3 SV=1)
NZ_WOFV02000001.1	112795	113808	GND98_RS00480	WP_124229913.1	3-deoxy-7-phosphoheptulonate synthase	aroA	112795	113808	76.37	145.65	82.27	482.04	286.19	COG2876(E:Amino acid transport and metabolism)	COG2876(Type I DHQase)	METABOLISM	K03856	aroA	3-deoxy-7-phosphoheptulonate synthase [EC:2.5.1.54]	map00400(Phenylalanine, tyrosine and tryptophan biosynthesis)	Metabolism	Amino acid metabolism	PF00793.17(DAHP_synth_1:DAHP synthetase I family); PF03102.11(NeuB:NeuB family)	GO:0003849(molecular_function:3-deoxy-7-phosphoheptulonate synthase activity); GO:0016740(molecular_function:transferase activity); GO:0016832(molecular_function:aldehyde-lyase activity); GO:0009073(biological_process:aromatic amino acid family biosynthetic process); GO:0016832(molecular_function:aldehyde-lyase activity); GO:0016740(molecular_function:transferase activity); GO:0009073(biological_…	GO:0009987;GO:0003824;GO:0008152	WP_070779450.1(3-deoxy-7-phosphoheptulonate synthase [Clostridium sp. HMSC19A10])	sp|Q9WYH8|AROF_THEMA(Phospho-2-dehydro-3-deoxyheptonate aldolase OS=Thermotoga maritima (strain ATCC 43589 / MSB8 / DSM 3109 / JCM 10099) OX=243274 GN=aroF PE=1 SV=1)
NZ_WOFV02000001.1	113890	114723	GND98_RS00485	WP_024040833.1	MULTISPECIES: prephenate dehydrogenase	-	113863	114723	83.99	119.51	97.87	562.93	207.75	COG0287(E:Amino acid transport and metabolism)	COG0287(prephenate dehydrogenase)	METABOLISM	K04517	tyrA2	prephenate dehydrogenase [EC:1.3.1.12]	map00400(Phenylalanine, tyrosine and tryptophan biosynthesis); map00401(Novobiocin biosynthesis)	Metabolism;Metabolism	Amino acid metabolism;Biosynthesis of other secondary metabolites	PF02153.14(PDH:Prephenate dehydrogenase); PF07991.9(IlvN:Acetohydroxy acid isomeroreductase, NADPH-binding domain); PF03446.12(NAD_binding_2:NAD binding domain of 6-phosphogluconate dehydrogenase); PF03807.14(F420_oxidored:NADP oxidoreductase coenzyme F420-dependent); PF02254.15(TrkA_N:TrkA-N domain); PF03721.11(UDPG_MGDP_dh_N:UDP-glucose/GDP-mannose dehydrogenase family, NAD binding domain); PF0…	GO:0008977(molecular_function:prephenate dehydrogenase activity); GO:0004665(molecular_function:prephenate dehydrogenase (NADP+) activity); GO:0006571(biological_process:tyrosine biosynthetic process); GO:0006571(biological_process:tyrosine biosynthetic process); GO:0004665(molecular_function:prephenate dehydrogenase (NADP+) activity); GO:0008977(molecular_function:prephenate dehydrogenase activi…	GO:0009987;GO:0003824;GO:0008152	KJZ86079.1(hypothetical protein ClosIBUN125C_CONTIG44g02625 [Clostridium sp. IBUN125C])	sp|Q8NWU6|TYRA_STAAW(Prephenate dehydrogenase OS=Staphylococcus aureus (strain MW2) OX=196620 GN=tyrA PE=3 SV=1)
NZ_WOFV02000001.1	114932	115954	GND98_RS00490	WP_146868053.1	IS6 family transposase	-	114932	115954	128.23	128.94	216.01	510.89	181.79	COG3316(L:Replication, recombination and repair)	COG3316(transposase)	INFORMATION STORAGE AND PROCESSING							PF13610.3(DDE_Tnp_IS240:DDE domain); PF13683.3(rve_3:Integrase core domain); PF00665.23(rve:Integrase core domain); PF03050.11(DDE_Tnp_IS66:Transposase IS66 family); PF03811.10(Zn_Tnp_IS1:InsA N-terminal domain); PF12760.4(Zn_Tnp_IS1595:Transposase zinc-ribbon domain)	GO:0003676(molecular_function:nucleic acid binding); GO:0015074(biological_process:DNA integration); GO:0006313(biological_process:transposition, DNA-mediated)	GO:0005488;GO:0009987;GO:0008152	WP_058293044.1(IS6 family transposase [Clostridium neonatale])	sp|P0C1L0|T431_STAA8(Transposase for insertion sequence-like element IS431mec OS=Staphylococcus aureus (strain NCTC 8325) OX=93061 GN=tnp PE=4 SV=1)
NZ_WOFV02000001.1	116743	117660	GND98_RS00500	WP_002579185.1	ROK family protein	-	116755	117660	2.66	6.54	2.4	18.67	13.04	COG1940(S:Function unknown)	COG1940(-)	POORLY CHARACTERIZED	K00845	glk	glucokinase [EC:2.7.1.2]	map00521(Streptomycin biosynthesis); map00520(Amino sugar and nucleotide sugar metabolism); map00524(Neomycin, kanamycin and gentamicin biosynthesis); map00052(Galactose metabolism); map00010(Glycolysis / Gluconeogenesis); map00500(Starch and sucrose metabolism)	Metabolism;Metabolism;Metabolism;Metabolism;Metabolism;Metabolism	Biosynthesis of other secondary metabolites;Carbohydrate metabolism;Biosynthesis of other secondary metabolites;Carbohydrate metabolism;Carbohydrate metabolism;Carbohydrate metabolism	PF00480.17(ROK:ROK family)			WP_103673485.1(ROK family protein [Clostridium sp. 3-3])	sp|Q926Y3|BGLK_LISIN(Beta-glucoside kinase OS=Listeria innocua serovar 6a (strain ATCC BAA-680 / CLIP 11262) OX=272626 GN=bglK PE=1 SV=1)
NZ_WOFV02000001.1	117736	119013	GND98_RS00505	WP_002579186.1	extracellular solute-binding protein	-	117721	119013	5.28	12.12	8.87	44.23	18.52	ENOG410XS87(G:Carbohydrate transport and metabolism)	ENOG410XS87(extracellular solute-binding protein, family 1)	METABOLISM							PF01547.22(SBP_bac_1:Bacterial extracellular solute-binding protein); PF13416.3(SBP_bac_8:Bacterial extracellular solute-binding protein)			WP_002579186.1(hypothetical protein [Clostridium butyricum])	sp|O34335|MSME_BACSU(Putative binding protein MsmE OS=Bacillus subtilis (strain 168) OX=224308 GN=msmE PE=1 SV=1)
NZ_WOFV02000001.1	119187	120299	GND98_RS00510	WP_161424779.1	SGNH/GDSL hydrolase family protein	-	119124	120299	2.08	6.6	4.71	13.51	5.36	COG2730(G:Carbohydrate transport and metabolism)	COG2730(extracellular solute-binding protein, family 1)	METABOLISM							PF13472.3(Lipase_GDSL_2:GDSL-like Lipase/Acylhydrolase family); PF00657.19(Lipase_GDSL:GDSL-like Lipase/Acylhydrolase)	GO:0052689(molecular_function:carboxylic ester hydrolase activity)	GO:0003824	KJZ86141.1(hypothetical protein ClosIBUN125C_CONTIG44g02687 [Clostridium sp. IBUN125C])	sp|P10477|CELE_CLOTH(Cellulase/esterase CelE OS=Clostridium thermocellum (strain ATCC 27405 / DSM 1237 / NBRC 103400 / NCIMB 10682 / NRRL B-4536 / VPI 7372) OX=203119 GN=celE PE=1 SV=2)
NZ_WOFV02000001.1	120564	121961	GND98_RS00515	WP_156211378.1	family 1 glycosylhydrolase	bglA	120564	121961	105.71	73.46	37.53	105.87	122.38	COG2723(G:Carbohydrate transport and metabolism)	COG2723(extracellular solute-binding protein, family 1)	METABOLISM	K01223	bglA	6-phospho-beta-glucosidase [EC:3.2.1.86]	map00010(Glycolysis / Gluconeogenesis); map00500(Starch and sucrose metabolism)	Metabolism;Metabolism	Carbohydrate metabolism;Carbohydrate metabolism	PF00232.15(Glyco_hydro_1:Glycosyl hydrolase family 1); PF00150.15(Cellulase:Cellulase (glycosyl hydrolase family 5))	GO:0005975(biological_process:carbohydrate metabolic process); GO:0004553(molecular_function:hydrolase activity, hydrolyzing O-glycosyl compounds); GO:0004553(molecular_function:hydrolase activity, hydrolyzing O-glycosyl compounds); GO:0005975(biological_process:carbohydrate metabolic process)	GO:0003824;GO:0008152	WP_071982248.1(glycoside hydrolase family 1 protein [Clostridium butyricum])	sp|O05508|GMUD_BACSU(6-phospho-beta-glucosidase GmuD OS=Bacillus subtilis (strain 168) OX=224308 GN=gmuD PE=1 SV=1)
NZ_WOFV02000001.1	122157	123137	GND98_RS00520	WP_124229926.1	class I mannose-6-phosphate isomerase	manA	122157	123137	112.05	94.3	39.58	66.21	79.74	COG1482(G:Carbohydrate transport and metabolism)	COG1482(mannose-6-phosphate isomerase)	METABOLISM	K01809	manA	mannose-6-phosphate isomerase [EC:5.3.1.8]	map00520(Amino sugar and nucleotide sugar metabolism); map00051(Fructose and mannose metabolism)	Metabolism;Metabolism	Carbohydrate metabolism;Carbohydrate metabolism	PF01238.18(PMI_typeI:Phosphomannose isomerase type I); PF07883.8(Cupin_2:Cupin domain)	GO:0004476(molecular_function:mannose-6-phosphate isomerase activity); GO:0008270(molecular_function:zinc ion binding); GO:0005975(biological_process:carbohydrate metabolic process); GO:0005975(biological_process:carbohydrate metabolic process); GO:0004476(molecular_function:mannose-6-phosphate isomerase activity); GO:0008270(molecular_function:zinc ion binding)	GO:0005488;GO:0003824;GO:0008152	WP_003424381.1(class I mannose-6-phosphate isomerase [Clostridium])	sp|Q59935|MANA_STRMU(Mannose-6-phosphate isomerase OS=Streptococcus mutans serotype c (strain ATCC 700610 / UA159) OX=210007 GN=pmi PE=3 SV=2)
NZ_WOFV02000001.1	123280	123990	GND98_RS00525	WP_124229927.1	GntR family transcriptional regulator	ydhQ	123280	123990	124.66	327.5	105.24	91.46	144.9	COG2188(G:Carbohydrate transport and metabolism)	COG2188(mannose-6-phosphate isomerase)	METABOLISM	K03492	ydhQ	GntR family transcriptional regulator				PF07702.10(UTRA:UTRA domain); PF00392.18(GntR:Bacterial regulatory proteins, gntR family)	GO:0003700(molecular_function:transcription factor activity, sequence-specific DNA binding); GO:0006351(biological_process:transcription, DNA-templated); GO:0003677(molecular_function:DNA binding); GO:0003677(molecular_function:DNA binding); GO:0003700(molecular_function:transcription factor activity, sequence-specific DNA binding); GO:0006351(biological_process:transcription, DNA-templated)	GO:0005488;GO:0140110;GO:0009987;GO:0008152	WP_003424383.1(GntR family transcriptional regulator [Clostridium])	sp|O05509|GMUR_BACSU(HTH-type transcriptional regulator GmuR OS=Bacillus subtilis (strain 168) OX=224308 GN=gmuR PE=1 SV=1)
NZ_WOFV02000001.1	124096	126057	GND98_RS00530	WP_124229928.1	fructose-1,6-bisphosphatase	fbp3	124096	126057	10.39	48.64	19.56	21.6	29.17	COG3855(G:Carbohydrate transport and metabolism)	COG3855(D-fructose-1,6-bisphosphate 1-phosphohydrolase class 3)	METABOLISM	K04041	fbp3	fructose-1,6-bisphosphatase III [EC:3.1.3.11]	map00680(Methane metabolism); map00010(Glycolysis / Gluconeogenesis); map00030(Pentose phosphate pathway); map00051(Fructose and mannose metabolism); map00710(Carbon fixation in photosynthetic organisms)	Metabolism;Metabolism;Metabolism;Metabolism;Metabolism	Energy metabolism;Carbohydrate metabolism;Carbohydrate metabolism;Carbohydrate metabolism;Energy metabolism	PF06874.8(FBPase_2:Firmicute fructose-1,6-bisphosphatase)	GO:0042132(molecular_function:fructose 1,6-bisphosphate 1-phosphatase activity); GO:0006094(biological_process:gluconeogenesis)	GO:0003824;GO:0008152	WP_046058274.1(fructose-bisphosphatase class III [Clostridium])	sp|A6M220|F16C2_CLOB8(Fructose-1,6-bisphosphatase class 3 2 OS=Clostridium beijerinckii (strain ATCC 51743 / NCIMB 8052) OX=290402 GN=fbp2 PE=3 SV=1)
NZ_WOFV02000001.1	126329	126889	GND98_RS00535	WP_156211380.1	CYTH domain-containing protein	cyaB	126329	126889	75.6	74.22	39.64	38.26	50.72	COG1437(F:Nucleotide transport and metabolism)	COG1437(Adenylate cyclase)	METABOLISM	K05873	cyaB	adenylate cyclase, class 2 [EC:4.6.1.1]	map00230(Purine metabolism)	Metabolism	Nucleotide metabolism	PF01928.18(CYTH:CYTH domain)	GO:0004016(molecular_function:adenylate cyclase activity)	GO:0003824	WP_043662264.1(CYTH domain-containing protein [Clostridium butyricum])
NZ_WOFV02000001.1	127046	128083	GND98_RS00540	WP_002579194.1	nucleoid-associated protein	-	127034	128083	5.13	7.88	8.86	3.53	3.05	ENOG4111FYQ(S:Function unknown)	ENOG4111FYQ(-)	POORLY CHARACTERIZED							PF04245.10(NA37:37-kD nucleoid-associated bacterial protein)	GO:0009295(cellular_component:nucleoid)	GO:0009295	KJZ86088.1(hypothetical protein ClosIBUN125C_CONTIG44g02634 [Clostridium sp. IBUN125C])
NZ_WOFV02000001.1	128286	130910	GND98_RS00545	WP_156211382.1	polysaccharide deacetylase family protein	-	128331	130910	0.15	0.13	0.74	0.13	0	ENOG410XNY6(S:Function unknown)	ENOG410XNY6(Polysaccharide deacetylase)	POORLY CHARACTERIZED							PF01522.18(Polysacc_deac_1:Polysaccharide deacetylase)	GO:0016810(molecular_function:hydrolase activity, acting on carbon-nitrogen (but not peptide) bonds); GO:0005975(biological_process:carbohydrate metabolic process); GO:0016021(cellular_component:integral component of membrane)	GO:0003824;GO:0008152;GO:0044425	ETI88264.1(Polysaccharide deacetylase protein [Clostridium butyricum DORA_1])
NZ_WOFV02000001.1	130966	132810	GND98_RS00550	WP_003410385.1	MULTISPECIES: glycosyltransferase family 2 protein	hasA	130966	132810	0.28	0.54	0.57	0.25	0.29	COG1215(M:Cell wall/membrane/envelope biogenesis)	COG1215(Glycosyl transferase, family 2)	CELLULAR PROCESSES AND SIGNALING	K00752	hasA	hyaluronan synthase [EC:2.4.1.212]				PF00535.23(Glycos_transf_2:Glycosyl transferase family 2); PF13641.3(Glyco_tranf_2_3:Glycosyltransferase like family 2); PF03142.12(Chitin_synth_2:Chitin synthase); PF13506.3(Glyco_transf_21:Glycosyl transferase family 21); PF13632.3(Glyco_trans_2_3:Glycosyl transferase family group 2); PF10111.6(Glyco_tranf_2_2:Glycosyltransferase like family 2); PF07238.11(PilZ:PilZ domain)	GO:0016021(cellular_component:integral component of membrane); GO:0016021(cellular_component:integral component of membrane); GO:0050501(molecular_function:hyaluronan synthase activity)	GO:0003824;GO:0044425	WP_003410385.1(glycosyltransferase family 2 protein [Clostridium])	sp|P0C0H0|HASA_STRPY(Hyaluronan synthase OS=Streptococcus pyogenes OX=1314 GN=hasA PE=3 SV=1)
NZ_WOFV02000001.1	132807	134498	GND98_RS00555	WP_156211384.1	glycoside hydrolase	-	132807	134498	1.84	3.79	1.33	1.1	0.63	ENOG410XYT3(S:Function unknown)	ENOG410XYT3(-)	POORLY CHARACTERIZED										WP_027635509.1(glycoside hydrolase [Clostridium butyricum])
NZ_WOFV02000001.1	134573	135604	GND98_RS00560	WP_156211386.1	glycosyl hydrolase	-	134573	135604	2.69	3.85	2.6	2.16	1.65	ENOG4111GU3(S:Function unknown)	ENOG4111GU3(Glycosyl hydrolases family 18)	POORLY CHARACTERIZED							PF00704.25(Glyco_hydro_18:Glycosyl hydrolases family 18)	GO:0016787(molecular_function:hydrolase activity)	GO:0003824	WP_002579198.1(hypothetical protein [Clostridium butyricum])	sp|O32258|YVBX_BACSU(Uncharacterized glycosylase YvbX OS=Bacillus subtilis (strain 168) OX=224308 GN=yvbX PE=3 SV=1)
NZ_WOFV02000001.1	135772	136323	GND98_RS00565	WP_146868356.1	biotin transporter BioY	bioY	135772	136323	44.26	66.62	66.85	71.6	90.85	COG1268(S:Function unknown)	COG1268(bioY protein)	POORLY CHARACTERIZED	K03523	bioY	biotin transport system substrate-specific component	map02010(ABC transporters)	Environmental Information Processing	Membrane transport	PF02632.11(BioY:BioY family)	GO:0015225(molecular_function:biotin transporter activity); GO:0016021(cellular_component:integral component of membrane); GO:0005886(cellular_component:plasma membrane); GO:0016021(cellular_component:integral component of membrane); GO:0103111(molecular_function:D-glucosamine PTS permease activity); GO:0008982(molecular_function:protein-N(PI)-phosphohistidine-sugar phosphotransferase activity); …	GO:0016020;GO:0005215;GO:0003824;GO:0044464;GO:0044425	WP_003424398.1(biotin transporter BioY [Clostridium butyricum])	sp|Q2KBP7|BIOY_RHIEC(Biotin transporter BioY OS=Rhizobium etli (strain CFN 42 / ATCC 51251) OX=347834 GN=bioY PE=1 SV=1)
NZ_WOFV02000001.1	136477	137397	GND98_RS00570	WP_035764873.1	ornithine carbamoyltransferase	argF	136477	137376	14.85	17.29	29.84	37.35	48.7	COG0078(E:Amino acid transport and metabolism)	COG0078(ornithine carbamoyltransferase)	METABOLISM	K00611	argF	ornithine carbamoyltransferase [EC:2.1.3.3]	map00220(Arginine biosynthesis)	Metabolism	Amino acid metabolism	PF00185.21(OTCace:Aspartate/ornithine carbamoyltransferase, Asp/Orn binding domain); PF02729.18(OTCace_N:Aspartate/ornithine carbamoyltransferase, carbamoyl-P binding domain); PF03807.14(F420_oxidored:NADP oxidoreductase coenzyme F420-dependent); PF02423.12(OCD_Mu_crystall:Ornithine cyclodeaminase/mu-crystallin family)	GO:0016597(molecular_function:amino acid binding); GO:0004585(molecular_function:ornithine carbamoyltransferase activity); GO:0005737(cellular_component:cytoplasm); GO:0005737(cellular_component:cytoplasm); GO:0004585(molecular_function:ornithine carbamoyltransferase activity); GO:0016597(molecular_function:amino acid binding)	GO:0003824;GO:0044464;GO:0005488	WP_035764873.1(ornithine carbamoyltransferase [Clostridium butyricum])	sp|Q3A9W4|OTC_CARHZ(Ornithine carbamoyltransferase OS=Carboxydothermus hydrogenoformans (strain ATCC BAA-161 / DSM 6008 / Z-2901) OX=246194 GN=argF PE=3 SV=1)
NZ_WOFV02000001.1	137438	138619	GND98_RS00575	WP_156211388.1	acetylornithine/succinylornithine family transaminase	argD	137438	138634	11.09	17.36	16.15	33.15	58.81	COG4992(E:Amino acid transport and metabolism)	COG4992(Acetylornithine aminotransferase)	METABOLISM	K00821	argD	acetylornithine/N-succinyldiaminopimelate aminotransferase [EC:2.6.1.11 2.6.1.17]	map00220(Arginine biosynthesis); map00300(Lysine biosynthesis)	Metabolism;Metabolism	Amino acid metabolism;Amino acid metabolism	PF00202.18(Aminotran_3:Aminotransferase class-III)	GO:0003992(molecular_function:N2-acetyl-L-ornithine:2-oxoglutarate 5-aminotransferase activity); GO:0030170(molecular_function:pyridoxal phosphate binding); GO:0006526(biological_process:arginine biosynthetic process); GO:0005737(cellular_component:cytoplasm); GO:0005737(cellular_component:cytoplasm); GO:0003992(molecular_function:N2-acetyl-L-ornithine:2-oxoglutarate 5-aminotransferase activity);…	GO:0009987;GO:0003824;GO:0008152;GO:0044464;GO:0005488	WP_035764870.1(aspartate aminotransferase family protein [Clostridium butyricum])	sp|Q7VMS5|ARGD_HAEDU(Acetylornithine aminotransferase OS=Haemophilus ducreyi (strain 35000HP / ATCC 700724) OX=233412 GN=argD PE=3 SV=2)
NZ_WOFV02000001.1	138757	139608	GND98_RS00580	WP_002579202.1	MULTISPECIES: acetylglutamate kinase	argB	138757	139608	9.96	4.4	17.41	28.28	55.25	COG0548(E:Amino acid transport and metabolism)	COG0548(nag kinase)	METABOLISM	K00930	argB	acetylglutamate kinase [EC:2.7.2.8]	map00220(Arginine biosynthesis)	Metabolism	Amino acid metabolism	PF00696.25(AA_kinase:Amino acid kinase family)	GO:0003991(molecular_function:acetylglutamate kinase activity); GO:0005524(molecular_function:ATP binding); GO:0042450(biological_process:arginine biosynthetic process via ornithine); GO:0005737(cellular_component:cytoplasm); GO:0005737(cellular_component:cytoplasm); GO:0042450(biological_process:arginine biosynthetic process via ornithine); GO:0003991(molecular_function:acetylglutamate kinase ac…	GO:0005488;GO:0009987;GO:0003824;GO:0008152;GO:0044464	KJZ86024.1(hypothetical protein ClosIBUN125C_CONTIG44g02570 [Clostridium sp. IBUN125C])	sp|A6M1Z8|ARGB_CLOB8(Acetylglutamate kinase OS=Clostridium beijerinckii (strain ATCC 51743 / NCIMB 8052) OX=290402 GN=argB PE=3 SV=1)
NZ_WOFV02000001.1	139713	140936	GND98_RS00585	WP_156211390.1	bifunctional glutamate N-acetyltransferase/amino-acid acetyltransferase ArgJ	argJ	139713	140936	7.94	7.17	8.32	29.75	44.09	COG1364(E:Amino acid transport and metabolism)	COG1364(Catalyzes two activities which are involved in the cyclic version of arginine biosynthesis the synthesis of N- acetylglutamate from glutamate and acetyl-CoA as the acetyl donor, and of ornithine by transacetylation between N(2)-acetylornithine and glutamate (By similarity))	METABOLISM	K00620	argJ	glutamate N-acetyltransferase / amino-acid N-acetyltransferase [EC:2.3.1.35 2.3.1.1]	map00220(Arginine biosynthesis)	Metabolism	Amino acid metabolism	PF01960.15(ArgJ:ArgJ family)	GO:0004042(molecular_function:acetyl-CoA:L-glutamate N-acetyltransferase activity); GO:0004358(molecular_function:glutamate N-acetyltransferase activity); GO:0103045(deleted:old GO); GO:0006526(biological_process:arginine biosynthetic process); GO:0005737(cellular_component:cytoplasm); GO:0005737(cellular_component:cytoplasm); GO:0103045(deleted:old GO); GO:0004042(molecular_function:acetyl-CoA:L…	GO:0009987;GO:0003824;GO:0008152;GO:0044464	WP_003424401.1(bifunctional glutamate N-acetyltransferase/amino-acid acetyltransferase ArgJ [Clostridium])	sp|Q8R7B9|ARGJ_CALS4(Arginine biosynthesis bifunctional protein ArgJ OS=Caldanaerobacter subterraneus subsp. tengcongensis (strain DSM 15242 / JCM 11007 / NBRC 100824 / MB4) OX=273068 GN=argJ PE=3 SV=1)
NZ_WOFV02000001.1	141003	141356	GND98_RS00590	WP_161424780.1	four helix bundle protein	-	141003	141356	10.46	4.64	3.61	40.96	34.77	ENOG4111URC(S:Function unknown)	ENOG4111URC(CHP02436-containing protein)	POORLY CHARACTERIZED							PF05635.8(23S_rRNA_IVP:23S rRNA-intervening sequence protein)			WP_024040861.1(four helix bundle protein [Clostridium butyricum])
NZ_WOFV02000001.1	141471	142505	GND98_RS00595	WP_002579204.1	MULTISPECIES: N-acetyl-gamma-glutamyl-phosphate reductase	argC	141471	142505	7.9	18.12	11.06	36.04	37.25	COG0002(E:Amino acid transport and metabolism)	COG0002(N-acetylglutamate semialdehyde dehydrogenase)	METABOLISM	K00145	argC	N-acetyl-gamma-glutamyl-phosphate reductase [EC:1.2.1.38]	map00220(Arginine biosynthesis)	Metabolism	Amino acid metabolism	PF01118.21(Semialdhyde_dh:Semialdehyde dehydrogenase, NAD binding domain); PF02774.15(Semialdhyde_dhC:Semialdehyde dehydrogenase, dimerisation domain); PF01113.17(DapB_N:Dihydrodipicolinate reductase, N-terminus); PF03435.15(Sacchrp_dh_NADP:Saccharopine dehydrogenase NADP binding domain); PF01408.19(GFO_IDH_MocA:Oxidoreductase family, NAD-binding Rossmann fold); PF03807.14(F420_oxidored:NADP oxid…	GO:0003942(molecular_function:N-acetyl-gamma-glutamyl-phosphate reductase activity); GO:0051287(molecular_function:NAD binding); GO:0046983(molecular_function:protein dimerization activity); GO:0006526(biological_process:arginine biosynthetic process); GO:0005737(cellular_component:cytoplasm)	GO:0005488;GO:0009987;GO:0003824;GO:0008152;GO:0044464	WP_002579204.1(N-acetyl-gamma-glutamyl-phosphate reductase [Clostridium])	sp|A6M1Z6|ARGC_CLOB8(N-acetyl-gamma-glutamyl-phosphate reductase OS=Clostridium beijerinckii (strain ATCC 51743 / NCIMB 8052) OX=290402 GN=argC PE=3 SV=1)
NZ_WOFV02000001.1	142627	144018	GND98_RS00600	WP_002579205.1	MULTISPECIES: argininosuccinate lyase	argH	142627	144018	26.89	35.42	42.86	96.85	94.34	COG0165(E:Amino acid transport and metabolism)	COG0165(argininosuccinate lyase)	METABOLISM	K01755	argH	argininosuccinate lyase [EC:4.3.2.1]	map00220(Arginine biosynthesis); map00250(Alanine, aspartate and glutamate metabolism)	Metabolism;Metabolism	Amino acid metabolism;Amino acid metabolism	PF00206.17(Lyase_1:Lyase); PF14698.3(ASL_C2:Argininosuccinate lyase C-terminal)	GO:0005737(cellular_component:cytoplasm); GO:0042450(biological_process:arginine biosynthetic process via ornithine); GO:0004056(molecular_function:argininosuccinate lyase activity); GO:0005737(cellular_component:cytoplasm); GO:0042450(biological_process:arginine biosynthetic process via ornithine); GO:0004056(molecular_function:argininosuccinate lyase activity); GO:0016301(molecular_function:kin…	GO:0009987;GO:0003824;GO:0008152;GO:0044464	WP_002579205.1(argininosuccinate lyase [Clostridium])	sp|A6M1Z5|ARLY_CLOB8(Argininosuccinate lyase OS=Clostridium beijerinckii (strain ATCC 51743 / NCIMB 8052) OX=290402 GN=argH PE=3 SV=1)
NZ_WOFV02000001.1	144020	145243	GND98_RS00605	WP_002579206.1	MULTISPECIES: argininosuccinate synthase	argG	144020	145243	24.37	36.13	31.15	69.06	82.16	COG0137(E:Amino acid transport and metabolism)	COG0137(Citrulline--aspartate ligase)	METABOLISM	K01940	argG	argininosuccinate synthase [EC:6.3.4.5]	map00220(Arginine biosynthesis); map00250(Alanine, aspartate and glutamate metabolism); map05418(Fluid shear stress and atherosclerosis)	Metabolism;Metabolism;Human Diseases	Amino acid metabolism;Amino acid metabolism;Cardiovascular diseases	PF00764.16(Arginosuc_synth:Arginosuccinate synthase)	GO:0004055(molecular_function:argininosuccinate synthase activity); GO:0005737(cellular_component:cytoplasm); GO:0016301(molecular_function:kinase activity); GO:0006526(biological_process:arginine biosynthetic process); GO:0005524(molecular_function:ATP binding); GO:0004055(molecular_function:argininosuccinate synthase activity); GO:0005524(molecular_function:ATP binding); GO:0006526(biological_p…	GO:0009987;GO:0003824;GO:0008152;GO:0044464;GO:0005488	WP_002579206.1(argininosuccinate synthase [Clostridium])	sp|A6M1Z4|ASSY_CLOB8(Argininosuccinate synthase OS=Clostridium beijerinckii (strain ATCC 51743 / NCIMB 8052) OX=290402 GN=argG PE=3 SV=1)
NZ_WOFV02000001.1	145575	145955	GND98_RS00610	WP_003410339.1	MULTISPECIES: DUF4363 family protein	-	145575	145955	0.51	0	1.06	0.47	0.7										PF14276.3(DUF4363:Domain of unknown function (DUF4363))	GO:0016021(cellular_component:integral component of membrane)	GO:0044425	WP_003410339.1(DUF4363 domain-containing protein [Clostridium])
NZ_WOFV02000001.1	145952	146668	GND98_RS00615	WP_003410277.1	MULTISPECIES: DUF421 domain-containing protein	-	145952	146614	0	1.81	0.47	0.21	0	COG2323(S:Function unknown)	COG2323(Membrane)	POORLY CHARACTERIZED							PF04239.9(DUF421:Protein of unknown function (DUF421))			WP_003410277.1(DUF421 domain-containing protein [Clostridium])	sp|O31533|YETF_BACSU(UPF0702 transmembrane protein YetF OS=Bacillus subtilis (strain 168) OX=224308 GN=yetF PE=1 SV=1)
NZ_WOFV02000001.1	146932	148587	GND98_RS00620	WP_156211391.1	nucleoside kinase	udk	146932	148587	6.6	15.71	14.18	21.81	12.56	COG0572(F:Nucleotide transport and metabolism)	COG0572(uridine kinase)	METABOLISM	K00876	udk	uridine kinase [EC:2.7.1.48]	map00240(Pyrimidine metabolism); map00983(Drug metabolism - other enzymes)	Metabolism;Metabolism	Nucleotide metabolism;Xenobiotics biodegradation and metabolism	PF00485.15(PRK:Phosphoribulokinase / Uridine kinase family); PF00437.17(T2SSE:Type II/IV secretion system protein)	GO:0016301(molecular_function:kinase activity); GO:0005524(molecular_function:ATP binding); GO:0004812(molecular_function:aminoacyl-tRNA ligase activity); GO:0005524(molecular_function:ATP binding); GO:0016301(molecular_function:kinase activity); GO:0016301(molecular_function:kinase activity); GO:0005524(molecular_function:ATP binding); GO:0004849(molecular_function:uridine kinase activity)	GO:0005488;GO:0003824	ETI88279.1(Fision threonyl-tRNA synthetase [Clostridium butyricum DORA_1])	sp|Q8R9A4|SYT_CALS4(Threonine--tRNA ligase OS=Caldanaerobacter subterraneus subsp. tengcongensis (strain DSM 15242 / JCM 11007 / NBRC 100824 / MB4) OX=273068 GN=thrS PE=3 SV=1)
NZ_WOFV02000001.1	148821	149501	GND98_RS00625	WP_002579212.1	MULTISPECIES: L-serine ammonia-lyase, iron-sulfur-dependent, subunit beta	sdaA	148821	149501	5.58	14.01	11.88	10.83	2.43	COG1760(E:Amino acid transport and metabolism)	COG1760(L-serine dehydratase)	METABOLISM	K01752	sdaA	L-serine dehydratase [EC:4.3.1.17]	map00270(Cysteine and methionine metabolism); map00260(Glycine, serine and threonine metabolism)	Metabolism;Metabolism	Amino acid metabolism;Amino acid metabolism	PF03315.12(SDH_beta:Serine dehydratase beta chain); PF01842.22(ACT:ACT domain)	GO:0051539(molecular_function:4 iron, 4 sulfur cluster binding); GO:0003941(molecular_function:L-serine ammonia-lyase activity); GO:0006094(biological_process:gluconeogenesis); GO:0003941(molecular_function:L-serine ammonia-lyase activity); GO:0051539(molecular_function:4 iron, 4 sulfur cluster binding); GO:0006094(biological_process:gluconeogenesis)	GO:0005488;GO:0003824;GO:0008152	WP_002579212.1(L-serine ammonia-lyase, iron-sulfur-dependent, subunit beta [Clostridium])	sp|P33074|SDHB_PEPAS(L-serine dehydratase, beta chain OS=Peptoniphilus asaccharolyticus OX=1258 GN=sdhB PE=1 SV=2)
NZ_WOFV02000001.1	149518	150405	GND98_RS00630	WP_156211392.1	L-serine ammonia-lyase, iron-sulfur-dependent, subunit alpha	sdaA	149518	150405	26.81	44.78	46.23	33.94	26.94	COG1760(E:Amino acid transport and metabolism)	COG1760(L-serine dehydratase)	METABOLISM	K01752	sdaA	L-serine dehydratase [EC:4.3.1.17]	map00270(Cysteine and methionine metabolism); map00260(Glycine, serine and threonine metabolism)	Metabolism;Metabolism	Amino acid metabolism;Amino acid metabolism	PF03313.12(SDH_alpha:Serine dehydratase alpha chain)	GO:0003941(molecular_function:L-serine ammonia-lyase activity); GO:0006094(biological_process:gluconeogenesis)	GO:0003824;GO:0008152	KJZ86034.1(hypothetical protein ClosIBUN125C_CONTIG44g02580 [Clostridium sp. IBUN125C])	sp|O34607|SDHAA_BACSU(Probable L-serine dehydratase, alpha chain OS=Bacillus subtilis (strain 168) OX=224308 GN=sdaAA PE=3 SV=1)
NZ_WOFV02000001.1	150626	151708	GND98_RS00635	WP_146868362.1	response regulator	-	150626	151678	9.84	15.71	12.18	9.85	14.32	COG0784(T:Signal transduction mechanisms); COG0642(T:Signal transduction mechanisms); ENOG410XNMH(T:Signal transduction mechanisms); ENOG4110TKN(T:Signal transduction mechanisms)	COG0784(response regulator); COG0642(Histidine kinase); ENOG410XNMH(Histidine kinase); ENOG4110TKN(Histidine kinase)	CELLULAR PROCESSES AND SIGNALING;CELLULAR PROCESSES AND SIGNALING;CELLULAR PROCESSES AND SIGNALING;CELLULAR PROCESSES AND SIGNALING							PF00072.21(Response_reg:Response regulator receiver domain); PF02518.23(HATPase_c:Histidine kinase-, DNA gyrase B-, and HSP90-like ATPase); PF14501.3(HATPase_c_5:GHKL domain); PF13581.3(HATPase_c_2:Histidine kinase-like ATPase domain); PF00512.22(HisKA:His Kinase A (phospho-acceptor) domain)	GO:0000155(molecular_function:phosphorelay sensor kinase activity); GO:0005622(cellular_component:intracellular)	GO:0003824;GO:0044464	WP_046058281.1(hybrid sensor histidine kinase/response regulator [Clostridium])	sp|Q55168|PHY1_SYNY3(Phytochrome-like protein cph1 OS=Synechocystis sp. (strain PCC 6803 / Kazusa) OX=1111708 GN=cph1 PE=1 SV=1)
NZ_WOFV02000001.1	151871	154528	GND98_RS00640	WP_156211394.1	response regulator	-	151925	154528	0.05	0.13	0.29	0.17	0	ENOG410XNMH(T:Signal transduction mechanisms)	ENOG410XNMH(Histidine kinase)	CELLULAR PROCESSES AND SIGNALING							PF02518.23(HATPase_c:Histidine kinase-, DNA gyrase B-, and HSP90-like ATPase); PF00072.21(Response_reg:Response regulator receiver domain); PF00512.22(HisKA:His Kinase A (phospho-acceptor) domain); PF13589.3(HATPase_c_3:Histidine kinase-, DNA gyrase B-, and HSP90-like ATPase)	GO:0000155(molecular_function:phosphorelay sensor kinase activity); GO:0016021(cellular_component:integral component of membrane); GO:0005622(cellular_component:intracellular)	GO:0003824;GO:0044425;GO:0044464	WP_003424412.1(hybrid sensor histidine kinase/response regulator [Clostridium butyricum])	sp|P0AEC4|ARCB_SHIFL(Aerobic respiration control sensor protein ArcB OS=Shigella flexneri OX=623 GN=arcB PE=3 SV=1)
NZ_WOFV02000001.1	154534	155568	GND98_RS00645	WP_161424781.1	response regulator	yesN	154534	155568	0.67	1.05	2.05	0.48	0.18	COG4753(T:Signal transduction mechanisms)	COG4753(Transcriptional regulator (AraC family))	CELLULAR PROCESSES AND SIGNALING	K07720	yesN	two-component system, response regulator YesN	map02020(Two-component system)	Environmental Information Processing	Signal transduction	PF00072.21(Response_reg:Response regulator receiver domain); PF12833.4(HTH_18:Helix-turn-helix domain); PF00165.20(HTH_AraC:Bacterial regulatory helix-turn-helix proteins, AraC family)			WP_080629835.1(hypothetical protein [Clostridium])	sp|Q99X00|Y223_STAAM(Uncharacterized response regulatory protein SAV0223 OS=Staphylococcus aureus (strain Mu50 / ATCC 700699) OX=158878 GN=SAV0223 PE=3 SV=1)
NZ_WOFV02000001.1	155792	157087	GND98_RS00650	WP_156211398.1	urea ABC transporter substrate-binding protein	urtA	155792	157087	0.62	1.07	6.11	2.03	1.13	COG0683(E:Amino acid transport and metabolism)	COG0683((ABC) transporter)	METABOLISM	K11959	urtA	urea transport system substrate-binding protein	map02010(ABC transporters)	Environmental Information Processing	Membrane transport	PF13433.3(Peripla_BP_5:Periplasmic binding protein domain); PF13458.3(Peripla_BP_6:Periplasmic binding protein); PF01094.25(ANF_receptor:Receptor family ligand binding region); PF03808.10(Glyco_tran_WecB:Glycosyl transferase WecB/TagA/CpsF family)	GO:0006865(biological_process:amino acid transport)	GO:0051179	WP_003424416.1(urea ABC transporter substrate-binding protein [Clostridium butyricum])	sp|P27017|AMIC_PSEAE(Aliphatic amidase expression-regulating protein OS=Pseudomonas aeruginosa (strain ATCC 15692 / DSM 22644 / CIP 104116 / JCM 14847 / LMG 12228 / 1C / PRS 101 / PAO1) OX=208964 GN=amiC PE=1 SV=5)
NZ_WOFV02000001.1	157234	158142	GND98_RS00655	WP_156211400.1	urea ABC transporter permease subunit UrtB	urtB	157204	158142	0.3	0.39	1.53	0.67	0.2	COG0559(E:Amino acid transport and metabolism)	COG0559((ABC) transporter)	METABOLISM	K11960	urtB	urea transport system permease protein	map02010(ABC transporters)	Environmental Information Processing	Membrane transport	PF02653.13(BPD_transp_2:Branched-chain amino acid transport system / permease component)	GO:0022857(molecular_function:transmembrane transporter activity); GO:0016021(cellular_component:integral component of membrane); GO:0005886(cellular_component:plasma membrane)	GO:0005215;GO:0016020;GO:0044464;GO:0044425	WP_045143883.1(urea ABC transporter permease subunit UrtB [Clostridium])	sp|P0A2J2|LIVH_SALTI(High-affinity branched-chain amino acid transport system permease protein LivH OS=Salmonella typhi OX=90370 GN=livH PE=3 SV=1)
NZ_WOFV02000001.1	158190	159368	GND98_RS00660	WP_156211402.1	urea ABC transporter permease subunit UrtC	urtC	158190	159368	0.23	0.3	1.64	0.82	0.63	COG4177(E:Amino acid transport and metabolism)	COG4177((ABC) transporter)	METABOLISM	K11961	urtC	urea transport system permease protein	map02010(ABC transporters)	Environmental Information Processing	Membrane transport	PF02653.13(BPD_transp_2:Branched-chain amino acid transport system / permease component)	GO:0022857(molecular_function:transmembrane transporter activity); GO:0016021(cellular_component:integral component of membrane); GO:0005886(cellular_component:plasma membrane)	GO:0005215;GO:0016020;GO:0044464;GO:0044425	WP_003424422.1(urea ABC transporter permease subunit UrtC [Clostridium])
NZ_WOFV02000001.1	159392	160168	GND98_RS00665	WP_146868365.1	urea ABC transporter ATP-binding protein UrtD	urtD	159392	160168	0.38	1.48	1.55	0.68	0.77	COG4674(E:Amino acid transport and metabolism)	COG4674(abc transporter atp-binding protein)	METABOLISM	K11962	urtD	urea transport system ATP-binding protein	map02010(ABC transporters)	Environmental Information Processing	Membrane transport	PF00005.24(ABC_tran:ABC transporter); PF02463.16(SMC_N:RecF/RecN/SMC N terminal domain); PF13304.3(AAA_21:AAA domain, putative AbiEii toxin, Type IV TA system); PF12399.5(BCA_ABC_TP_C:Branched-chain amino acid ATP-binding cassette transporter); PF13476.3(AAA_23:AAA domain); PF13555.3(AAA_29:P-loop containing region of AAA domain); PF13175.3(AAA_15:AAA ATPase domain); PF01637.15(ATPase_2:ATPase do…	GO:0016887(molecular_function:ATPase activity); GO:0005524(molecular_function:ATP binding); GO:0005524(molecular_function:ATP binding); GO:0016887(molecular_function:ATPase activity)	GO:0005488;GO:0003824	WP_003424426.1(urea ABC transporter ATP-binding protein UrtD [Clostridium])	sp|P0A193|LIVG_SALTY(High-affinity branched-chain amino acid transport ATP-binding protein LivG OS=Salmonella typhimurium (strain LT2 / SGSC1412 / ATCC 700720) OX=99287 GN=livG PE=3 SV=1)
NZ_WOFV02000001.1	160170	160856	GND98_RS00670	WP_146868366.1	urea ABC transporter ATP-binding subunit UrtE	urtE	160170	160856	1.1	3.46	5.42	1.79	0	COG0410(E:Amino acid transport and metabolism)	COG0410(amino acid transport)	METABOLISM	K11963	urtE	urea transport system ATP-binding protein	map02010(ABC transporters)	Environmental Information Processing	Membrane transport	PF00005.24(ABC_tran:ABC transporter); PF13304.3(AAA_21:AAA domain, putative AbiEii toxin, Type IV TA system); PF13175.3(AAA_15:AAA ATPase domain); PF13555.3(AAA_29:P-loop containing region of AAA domain)	GO:0016887(molecular_function:ATPase activity); GO:0005524(molecular_function:ATP binding)	GO:0005488;GO:0003824	WP_003424429.1(urea ABC transporter ATP-binding subunit UrtE [Clostridium butyricum])	sp|P21630|BRAG_PSEAE(High-affinity branched-chain amino acid transport ATP-binding protein BraG OS=Pseudomonas aeruginosa (strain ATCC 15692 / DSM 22644 / CIP 104116 / JCM 14847 / LMG 12228 / 1C / PRS 101 / PAO1) OX=208964 GN=braG PE=3 SV=1)
NZ_WOFV02000001.1	160955	161281	GND98_RS00675	WP_146868367.1	P-II family nitrogen regulator	nifHD1	160931	161281	0.59	15.71	12.2	1.62	2.41	COG0347(E:Amino acid transport and metabolism)	COG0347(Nitrogen regulatory protein pii)	METABOLISM	K02589	nifHD1	nitrogen regulatory protein PII 1				PF00543.19(P-II:Nitrogen regulatory protein P-II)	GO:0030234(molecular_function:enzyme regulator activity); GO:0006808(biological_process:regulation of nitrogen utilization); GO:0006355(biological_process:regulation of transcription, DNA-templated); GO:0006351(biological_process:transcription, DNA-templated)	GO:0098772;GO:0065007;GO:0009987;GO:0008152	KJZ86152.1(hypothetical protein ClosIBUN125C_CONTIG44g02698 [Clostridium sp. IBUN125C])	sp|P54807|GLNB3_METBA(Nitrogen fixation nifHD2 region GlnB-like protein 1 OS=Methanosarcina barkeri OX=2208 PE=3 SV=1)
NZ_WOFV02000001.1	161295	161615	GND98_RS00680	WP_146868368.1	P-II family nitrogen regulator	nifHD2	161295	161615	1.38	0	18.65	3.18	0.94	COG0347(E:Amino acid transport and metabolism)	COG0347(Nitrogen regulatory protein pii)	METABOLISM	K02590	nifHD2	nitrogen regulatory protein PII 2				PF00543.19(P-II:Nitrogen regulatory protein P-II)	GO:0006355(biological_process:regulation of transcription, DNA-templated); GO:0030234(molecular_function:enzyme regulator activity); GO:0006808(biological_process:regulation of nitrogen utilization); GO:0006351(biological_process:transcription, DNA-templated)	GO:0098772;GO:0065007;GO:0009987;GO:0008152	WP_045143880.1(P-II family nitrogen regulator [Clostridium])	sp|P54806|GLNB4_METBA(Nitrogen fixation nifHD2 region GlnB-like protein 2 OS=Methanosarcina barkeri OX=2208 PE=3 SV=1)
NZ_WOFV02000002.1	79	435	GND98_RS00685	WP_003408750.1	MULTISPECIES: stage V sporulation protein AE	spoVAE	79	435	6.88	13.72	11.25	4.19	5.45	ENOG4111UXX(S:Function unknown)	ENOG4111UXX(Stage v sporulation protein ae)	POORLY CHARACTERIZED	K06407	spoVAE	stage V sporulation protein AE				PF03862.10(SpoVA:SpoVA protein)	GO:0016021(cellular_component:integral component of membrane)	GO:0044425	WP_003408750.1(stage V sporulation protein AE [Clostridium])	sp|C0H450|S5AEB_BACSU(Stage V sporulation protein AEB OS=Bacillus subtilis (strain 168) OX=224308 GN=spoVAEB PE=4 SV=1)
NZ_WOFV02000002.1	464	1483	GND98_RS00690	WP_002581964.1	MULTISPECIES: stage V sporulation protein AD	spoVAD	464	1483	1.91	7.09	5.97	0.97	2.23	ENOG410XNPK(S:Function unknown)	ENOG410XNPK(stage V sporulation protein ad)	POORLY CHARACTERIZED	K06406	spoVAD	stage V sporulation protein AD				PF07451.8(SpoVAD:Stage V sporulation protein AD (SpoVAD))	GO:0003824(molecular_function:catalytic activity); GO:0008152(biological_process:metabolic process)	GO:0003824;GO:0008152	WP_002581964.1(stage V sporulation protein AD [Clostridium])	sp|P40869|SP5AD_BACSU(Stage V sporulation protein AD OS=Bacillus subtilis (strain 168) OX=224308 GN=spoVAD PE=1 SV=1)
NZ_WOFV02000002.1	1654	2124	GND98_RS00695	WP_156211409.1	stage V sporulation protein AC	spoVAC	1654	2106	0.39	1.03	4.83	0	0	ENOG4111PFY(S:Function unknown)	ENOG4111PFY(Stage v sporulation protein ac)	POORLY CHARACTERIZED	K06405	spoVAC	stage V sporulation protein AC				PF03862.10(SpoVA:SpoVA protein)	GO:0016021(cellular_component:integral component of membrane)	GO:0044425	KJZ82780.1(hypothetical protein ClosIBUN22A_CONTIG208g01587 [Clostridium sp. IBUN22A])	sp|P40868|SP5AC_BACSU(Stage V sporulation protein AC OS=Bacillus subtilis (strain 168) OX=224308 GN=spoVAC PE=4 SV=1)
NZ_WOFV02000002.1	2463	3221	GND98_RS00700	WP_002581966.1	MULTISPECIES: RNA polymerase sporulation sigma factor SigF	-	2463	3230	0.96	0.5	4.12	2.24	25.1	COG1191(S:Function unknown)	COG1191(Stage v sporulation protein ac)	POORLY CHARACTERIZED	K03091		RNA polymerase sporulation-specific sigma factor				PF04542.11(Sigma70_r2:Sigma-70 region 2); PF04545.13(Sigma70_r4:Sigma-70, region 4); PF08281.9(Sigma70_r4_2:Sigma-70, region 4); PF04539.13(Sigma70_r3:Sigma-70 region 3); PF01381.19(HTH_3:Helix-turn-helix); PF12645.4(HTH_16:Helix-turn-helix domain); PF16509.2(KORA:TrfB plasmid transcriptional repressor); PF13384.3(HTH_23:Homeodomain-like domain); PF12997.4(DUF3881:Domain of unknown function, E. r…	GO:0003700(molecular_function:transcription factor activity, sequence-specific DNA binding); GO:0016987(molecular_function:sigma factor activity); GO:0006352(biological_process:DNA-templated transcription, initiation); GO:0003677(molecular_function:DNA binding); GO:0016987(molecular_function:sigma factor activity); GO:0003677(molecular_function:DNA binding); GO:0003700(molecular_function:transcri…	GO:0005488;GO:0140110;GO:0009987;GO:0008152	WP_002581966.1(RNA polymerase sporulation sigma factor SigF [Clostridium])	sp|P26764|RPSF_BACLI(RNA polymerase sigma-F factor OS=Bacillus licheniformis OX=1402 GN=sigF PE=3 SV=1)
NZ_WOFV02000002.1	3231	3662	GND98_RS00705	WP_002581967.1	MULTISPECIES: anti-sigma F factor	spoIIAB	3231	3677	5.59	2.11	2.88	2.9	12.51	COG2172(S:Function unknown)	COG2172(Stage v sporulation protein ac)	POORLY CHARACTERIZED	K06379	spoIIAB	stage II sporulation protein AB (anti-sigma F factor) [EC:2.7.11.1]				PF13581.3(HATPase_c_2:Histidine kinase-like ATPase domain); PF02518.23(HATPase_c:Histidine kinase-, DNA gyrase B-, and HSP90-like ATPase)	GO:0005524(molecular_function:ATP binding); GO:0004674(molecular_function:protein serine/threonine kinase activity); GO:0016989(molecular_function:sigma factor antagonist activity); GO:0030436(biological_process:asexual sporulation); GO:0042174(biological_process:negative regulation of sporulation resulting in formation of a cellular spore); GO:0045892(biological_process:negative regulation of tr…	GO:0005488;GO:0000003;GO:0009987;GO:0065007;GO:0140110;GO:0032502;GO:0003824	WP_002581967.1(anti-sigma F factor [Clostridium])	sp|A6LRL7|SP2AB_CLOB8(Anti-sigma F factor OS=Clostridium beijerinckii (strain ATCC 51743 / NCIMB 8052) OX=290402 GN=spoIIAB PE=3 SV=1)
NZ_WOFV02000002.1	3678	4013	GND98_RS00710	WP_002581968.1	MULTISPECIES: anti-sigma F factor antagonist	spoIIAA	3678	4013	3.18	0	2.64	2.92	26.83	COG1366(T:Signal transduction mechanisms)	COG1366(stage II sporulation protein)	CELLULAR PROCESSES AND SIGNALING	K06378	spoIIAA	stage II sporulation protein AA (anti-sigma F factor antagonist)				PF01740.18(STAS:STAS domain); PF13466.3(STAS_2:STAS domain)	GO:0006355(biological_process:regulation of transcription, DNA-templated); GO:0045152(molecular_function:antisigma factor binding); GO:0030435(biological_process:sporulation resulting in formation of a cellular spore)	GO:0005488;GO:0065007;GO:0032502;GO:0009987	WP_002581968.1(anti-sigma F factor antagonist [Clostridium])	sp|P35147|SP2AA_BACME(Anti-sigma F factor antagonist OS=Bacillus megaterium OX=1404 GN=spoIIAA PE=3 SV=1)
NZ_WOFV02000002.1	4210	6525	GND98_RS00715	WP_027637235.1	AAA family ATPase	-	4210	6525	2.4	3.83	3.39	6.43	4.18	COG1067(T:Signal transduction mechanisms)	COG1067(stage II sporulation protein)	CELLULAR PROCESSES AND SIGNALING							PF13654.3(AAA_32:AAA domain); PF05362.10(Lon_C:Lon protease (S16) C-terminal proteolytic domain)	GO:0005524(molecular_function:ATP binding); GO:0004176(molecular_function:ATP-dependent peptidase activity); GO:0004252(molecular_function:serine-type endopeptidase activity); GO:0030163(biological_process:protein catabolic process); GO:0004176(molecular_function:ATP-dependent peptidase activity); GO:0004252(molecular_function:serine-type endopeptidase activity); GO:0030163(biological_process:pro…	GO:0005488;GO:0003824;GO:0008152	ETI89075.1(ATP-dependent protease [Clostridium butyricum DORA_1])	sp|P75867|LONH_ECOLI(Putative Lon protease homolog OS=Escherichia coli (strain K12) OX=83333 GN=ycbZ PE=3 SV=1)
NZ_WOFV02000002.1	6662	7708	GND98_RS00720	WP_156211412.1	DNA polymerase IV	dinB	6662	7708	5.68	3.44	3.5	3.54	5.04	COG0389(L:Replication, recombination and repair)	COG0389(Poorly processive error-prone DNA polymerase involved in untargeted mutagenesis. Copies undamaged DNA at stalled replication forks which arise in vivo from mismatched or misaligned primer ends. These misaligned primers can be extended by polIV. Exhibits no 3-5 exonuclease (proofreading) activity. May be involved in translesional synthesis in conjunction with the beta clamp from polIII (By…	INFORMATION STORAGE AND PROCESSING	K02346	dinB	DNA polymerase IV [EC:2.7.7.7]				PF00817.17(IMS:impB/mucB/samB family); PF11799.5(IMS_C:impB/mucB/samB family C-terminal domain); PF11798.5(IMS_HHH:IMS family HHH motif)	GO:0003684(molecular_function:damaged DNA binding); GO:0003887(molecular_function:DNA-directed DNA polymerase activity); GO:0000287(molecular_function:magnesium ion binding); GO:0006281(biological_process:DNA repair); GO:0006261(biological_process:DNA-dependent DNA replication); GO:0005737(cellular_component:cytoplasm); GO:0005737(cellular_component:cytoplasm); GO:0006281(biological_process:DNA r…	GO:0005488;GO:0009987;GO:0003824;GO:0008152;GO:0050896;GO:0044464	WP_002581970.1(DNA polymerase IV [Clostridium butyricum])	sp|P58965|DPO4_CALS4(DNA polymerase IV OS=Caldanaerobacter subterraneus subsp. tengcongensis (strain DSM 15242 / JCM 11007 / NBRC 100824 / MB4) OX=273068 GN=dinB PE=3 SV=1)
NZ_WOFV02000002.1	7834	8787	GND98_RS00725	WP_002581971.1	MULTISPECIES: DUF4003 domain-containing protein	-	7834	8787	20.92	51.05	8.27	15.43	39.8	ENOG4111VBE(S:Function unknown)	ENOG4111VBE(-)	POORLY CHARACTERIZED							PF13170.3(DUF4003:Protein of unknown function (DUF4003))	GO:0005524(molecular_function:ATP binding); GO:0015423(molecular_function:maltose-transporting ATPase activity)	GO:0005488;GO:0005215;GO:0003824	WP_002581971.1(DUF4003 domain-containing protein [Clostridium])
NZ_WOFV02000002.1	9162	9593	GND98_RS00730	WP_003408689.1	MULTISPECIES: hypothetical protein	-	9162	9593	720.94	809.64	697.29	1005.14	1033.89	ENOG4111WNR(S:Function unknown)	ENOG4111WNR(-)	POORLY CHARACTERIZED										WP_003408689.1(hypothetical protein [Clostridium])
NZ_WOFV02000002.1	9858	12407	GND98_RS00735	WP_161424784.1	calcium-translocating P-type ATPase, PMCA-type	-	9858	12407	10.01	14.57	14.61	9.49	10.91	COG0474(S:Function unknown)	COG0474(-)	POORLY CHARACTERIZED	K01537		Ca2+-transporting ATPase [EC:3.6.3.8]				PF00122.17(E1-E2_ATPase:E1-E2 ATPase); PF00689.18(Cation_ATPase_C:Cation transporting ATPase, C-terminus); PF00702.23(Hydrolase:haloacid dehalogenase-like hydrolase); PF13246.3(Cation_ATPase:Cation transport ATPase (P-type)); PF00690.23(Cation_ATPase_N:Cation transporter/ATPase, N-terminus)	GO:0005524(molecular_function:ATP binding); GO:0005388(molecular_function:calcium-transporting ATPase activity); GO:0016021(cellular_component:integral component of membrane); GO:0005388(molecular_function:calcium-transporting ATPase activity); GO:0016021(cellular_component:integral component of membrane); GO:0005524(molecular_function:ATP binding)	GO:0005488;GO:0005215;GO:0003824;GO:0044425	WP_003408870.1(calcium-translocating P-type ATPase, PMCA-type [Clostridium butyricum])	sp|O34431|ATCL_BACSU(Calcium-transporting ATPase OS=Bacillus subtilis (strain 168) OX=224308 GN=yloB PE=1 SV=1)
NZ_WOFV02000002.1	12786	13796	GND98_RS00740	WP_156211414.1	transposase	-	12786	13796	0.28	0.72	0.28	0	0	ENOG4111GFD(L:Replication, recombination and repair); ENOG410Y49J(S:Function unknown)	ENOG4111GFD(transposase); ENOG410Y49J(DDE_Tnp_IS1595)	INFORMATION STORAGE AND PROCESSING;POORLY CHARACTERIZED										ETI89080.1(hypothetical protein Q607_CBUC00182G0060 [Clostridium butyricum DORA_1])
NZ_WOFV02000002.1	14294	15940	GND98_RS00745	WP_161424785.1	putative manganese-dependent inorganic diphosphatase	ppaC	14294	15940	36.46	125.24	86.95	137.2	74.82	COG1227(C:Energy production and conversion)	COG1227(Manganese-dependent inorganic pyrophosphatase)	METABOLISM	K15986	ppaC	manganese-dependent inorganic pyrophosphatase [EC:3.6.1.1]	map00190(Oxidative phosphorylation)	Metabolism	Energy metabolism	PF01368.17(DHH:DHH family); PF07085.9(DRTGG:DRTGG domain); PF02833.11(DHHA2:DHHA2 domain); PF00571.25(CBS:CBS domain)	GO:0005737(cellular_component:cytoplasm); GO:0016462(molecular_function:pyrophosphatase activity); GO:0008233(molecular_function:peptidase activity); GO:0046872(molecular_function:metal ion binding); GO:0004427(molecular_function:inorganic diphosphatase activity); GO:0046872(molecular_function:metal ion binding); GO:0016462(molecular_function:pyrophosphatase activity); GO:0005737(cellular_compone…	GO:0003824;GO:0044464;GO:0005488	WP_003408843.1(putative manganese-dependent inorganic diphosphatase [Clostridium butyricum])	sp|Q8XIQ9|IPYR_CLOPE(Cobalt-dependent inorganic pyrophosphatase OS=Clostridium perfringens (strain 13 / Type A) OX=195102 GN=CPE2055 PE=1 SV=1)
NZ_WOFV02000002.1	16168	16935	GND98_RS00750	WP_146868269.1	flagellar basal body rod protein FlgG	flgG	16168	16935	49.28	161.24	169.16	163.62	98.32	COG4786(N:Cell motility)	COG4786(flagellar basal-body rod protein)	CELLULAR PROCESSES AND SIGNALING	K02392	flgG	flagellar basal-body rod protein FlgG	map02040(Flagellar assembly)	Cellular Processes	Cell motility	PF06429.10(Flg_bbr_C:Flagellar basal body rod FlgEFG protein C-terminal)	GO:0071973(biological_process:bacterial-type flagellum-dependent cell motility); GO:0009425(cellular_component:bacterial-type flagellum basal body)	GO:0040011;GO:0009987;GO:0044464;GO:0044422	WP_003408744.1(flagellar hook-basal body complex protein [Clostridium butyricum])	sp|O51715|FLGG_BORBU(Flagellar basal-body rod protein FlgG OS=Borrelia burgdorferi (strain ATCC 35210 / B31 / CIP 102532 / DSM 4680) OX=224326 GN=flgG PE=3 SV=1)
NZ_WOFV02000002.1	17018	17797	GND98_RS00755	WP_027637231.1	flagellar basal body rod protein FlgG	-	17018	17797	10.16	41.25	23.84	46.23	22.83	COG4786(N:Cell motility)	COG4786(flagellar basal-body rod protein)	CELLULAR PROCESSES AND SIGNALING	K02392	flgG	flagellar basal-body rod protein FlgG	map02040(Flagellar assembly)	Cellular Processes	Cell motility	PF06429.10(Flg_bbr_C:Flagellar basal body rod FlgEFG protein C-terminal); PF00460.17(Flg_bb_rod:Flagella basal body rod protein)	GO:0071973(biological_process:bacterial-type flagellum-dependent cell motility); GO:0009425(cellular_component:bacterial-type flagellum basal body)	GO:0040011;GO:0009987;GO:0044464;GO:0044422	WP_027637231.1(flagellar hook-basal body complex protein [Clostridium butyricum])	sp|P39752|FLHO_BACSU(Flagellar hook-basal body complex protein FlhO OS=Bacillus subtilis (strain 168) OX=224308 GN=flhO PE=3 SV=2)
NZ_WOFV02000002.1	18003	18551	GND98_RS00760	WP_024040209.1	MULTISPECIES: hypothetical protein	-	18003	18551	12.19	15.61	11.89	19.31	6.88	ENOG410Z4YK(S:Function unknown)	ENOG410Z4YK(-)	POORLY CHARACTERIZED							PF06295.9(DUF1043:Protein of unknown function (DUF1043))			WP_024040209.1(hypothetical protein [Clostridium])
NZ_WOFV02000002.1	18570	19298	GND98_RS00765	WP_027637229.1	FliA/WhiG family RNA polymerase sigma factor	fliA	18570	19301	17.31	34.59	31.03	23.58	24.44	COG1191(S:Function unknown)	COG1191(-)	POORLY CHARACTERIZED	K02405	fliA	RNA polymerase sigma factor for flagellar operon FliA	map02026(Biofilm formation - Escherichia coli); map02025(Biofilm formation - Pseudomonas aeruginosa); map02040(Flagellar assembly); map05111(Biofilm formation - Vibrio cholerae); map02020(Two-component system)	Cellular Processes;Cellular Processes;Cellular Processes;Cellular Processes;Environmental Information Processing	Cellular community - prokaryotes;Cellular community - prokaryotes;Cell motility;Cellular community - prokaryotes;Signal transduction	PF04545.13(Sigma70_r4:Sigma-70, region 4); PF04542.11(Sigma70_r2:Sigma-70 region 2); PF04539.13(Sigma70_r3:Sigma-70 region 3); PF08281.9(Sigma70_r4_2:Sigma-70, region 4); PF04297.11(UPF0122:Putative helix-turn-helix protein, YlxM / p13 like)	GO:0016987(molecular_function:sigma factor activity); GO:0003677(molecular_function:DNA binding); GO:0003700(molecular_function:transcription factor activity, sequence-specific DNA binding); GO:0003899(molecular_function:DNA-directed RNA polymerase activity); GO:0006352(biological_process:DNA-templated transcription, initiation)	GO:0005488;GO:0140110;GO:0009987;GO:0003824;GO:0008152	WP_027637229.1(FliA/WhiG family RNA polymerase sigma factor [Clostridium butyricum])	sp|P17211|RPSW_STRCO(RNA polymerase sigma factor WhiG OS=Streptomyces coelicolor (strain ATCC BAA-471 / A3(2) / M145) OX=100226 GN=whiG PE=3 SV=1)
NZ_WOFV02000002.1	19341	19982	GND98_RS00770	WP_156211416.1	pilus assembly protein PilZ	-	19341	19982	6.99	44.16	17.76	19.94	11.17	COG5581(M:Cell wall/membrane/envelope biogenesis)	COG5581(Acts as a flagellar brake, regulating swimming and swarming in a bis-(3'-5') cyclic diguanylic acid (c-di-GMP)- dependent manner. Increasing levels of c-di-GMP lead to decreased motility (By similarity))	CELLULAR PROCESSES AND SIGNALING							PF07238.11(PilZ:PilZ domain); PF12945.4(YcgR_2:Flagellar protein YcgR)	GO:0035438(molecular_function:cyclic-di-GMP binding)	GO:0005488	ETI89087.1(Type IV pilus assembly protein PilZ [Clostridium butyricum DORA_1])
NZ_WOFV02000002.1	19997	20860	GND98_RS00775	WP_024040212.1	MinD/ParA family protein	flhG	19997	20860	48.62	72.27	109.66	52.63	41.19	COG0455(D:Cell cycle control, cell division, chromosome partitioning)	COG0455(site-determining protein)	CELLULAR PROCESSES AND SIGNALING	K04562	flhG	flagellar biosynthesis protein FlhG				PF01656.20(CbiA:CobQ/CobB/MinD/ParA nucleotide binding domain); PF13614.3(AAA_31:AAA domain); PF10609.6(ParA:NUBPL iron-transfer P-loop NTPase); PF00142.15(Fer4_NifH:4Fe-4S iron sulfur cluster binding proteins, NifH/frxC family); PF06564.9(CBP_BcsQ:Cellulose biosynthesis protein BcsQ); PF02374.12(ArsA_ATPase:Anion-transporting ATPase); PF07015.8(VirC1:VirC1 protein); PF09140.8(MipZ:ATPase MipZ)	GO:0005524(molecular_function:ATP binding)	GO:0005488	ETI89088.1(ATPase involved in chromosome partitioning, MinD family [Clostridium butyricum DORA_1])	sp|P40742|YLXH_BACSU(Flagellum site-determining protein YlxH OS=Bacillus subtilis (strain 168) OX=224308 GN=ylxH PE=1 SV=1)
NZ_WOFV02000002.1	20854	22200	GND98_RS00780	WP_156211418.1	flagellar biosynthesis protein FlhF	flhF	20854	22158	5.13	7.46	11.08	11.72	5.04	COG1419(N:Cell motility)	COG1419(Flagellar biosynthesis regulator FlhF)	CELLULAR PROCESSES AND SIGNALING	K02404	flhF	flagellar biosynthesis protein FlhF				PF00448.19(SRP54:SRP54-type protein, GTPase domain); PF01926.20(MMR_HSR1:50S ribosome-binding GTPase); PF13479.3(AAA_24:AAA domain); PF00004.26(AAA:ATPase family associated with various cellular activities (AAA)); PF02492.16(cobW:CobW/HypB/UreG, nucleotide-binding domain); PF01656.20(CbiA:CobQ/CobB/MinD/ParA nucleotide binding domain)	GO:0005525(molecular_function:GTP binding); GO:0003924(molecular_function:GTPase activity); GO:0044781(biological_process:bacterial-type flagellum organization); GO:0006614(biological_process:SRP-dependent cotranslational protein targeting to membrane); GO:0005622(cellular_component:intracellular)	GO:0005488;GO:0071840;GO:0009987;GO:0003824;GO:0051179;GO:0044464	WP_070780291.1(flagellar biosynthesis protein FlhF [Clostridium sp. HMSC19A10])	sp|Q9ZM34|FLHF_HELPJ(Flagellar biosynthesis protein FlhF OS=Helicobacter pylori (strain J99 / ATCC 700824) OX=85963 GN=flhF PE=3 SV=1)
NZ_WOFV02000002.1	22201	24267	GND98_RS00785	WP_035767478.1	flagellar biosynthesis protein FlhA	fliR-flhB	22201	24264	11.13	17.16	29.48	30.37	16.63	COG1298(N:Cell motility)	COG1298(Flagellar biosynthesis protein flha)	CELLULAR PROCESSES AND SIGNALING	K02400	flhA	flagellar biosynthesis protein FlhA	map02040(Flagellar assembly)	Cellular Processes	Cell motility	PF00771.17(FHIPEP:FHIPEP family)	GO:0044780(biological_process:bacterial-type flagellum assembly); GO:0009306(biological_process:protein secretion); GO:0016021(cellular_component:integral component of membrane); GO:0005886(cellular_component:plasma membrane)	GO:0071840;GO:0016020;GO:0009987;GO:0044425;GO:0051179;GO:0044464	ETI89090.1(Flagellar biosynthesis protein FlhA [Clostridium butyricum DORA_1])	sp|P35620|FLHA_BACSU(Flagellar biosynthesis protein FlhA OS=Bacillus subtilis (strain 168) OX=224308 GN=flhA PE=1 SV=2)
NZ_WOFV02000002.1	24388	26226	GND98_RS00790	WP_156211420.1	fused FliR family export protein/FlhB family type III secretion system protein	-	24388	26034	19.85	39.01	34.41	33.58	23.64	COG1684(N:Cell motility)	COG1684(Role in flagellar biosynthesis (By similarity))	CELLULAR PROCESSES AND SIGNALING	K13820	fliR-flhB	flagellar biosynthetic protein FliR/FlhB	map02040(Flagellar assembly)	Cellular Processes	Cell motility	PF01312.16(Bac_export_2:FlhB HrpN YscU SpaS Family); PF01311.17(Bac_export_1:Bacterial export proteins, family 1)	GO:0044780(biological_process:bacterial-type flagellum assembly); GO:0009306(biological_process:protein secretion); GO:0006605(biological_process:protein targeting); GO:0016021(cellular_component:integral component of membrane); GO:0005622(cellular_component:intracellular); GO:0005886(cellular_component:plasma membrane); GO:0009306(biological_process:protein secretion); GO:0016021(cellular_compon…	GO:0044425;GO:0071840;GO:0016020;GO:0009987;GO:0051179;GO:0044464	ETI89091.1(Fusion of flagellar biosynthesis protein FliR and FlhB [Clostridium butyricum DORA_1])	sp|P35538|FLHB_BACSU(Flagellar biosynthetic protein FlhB OS=Bacillus subtilis (strain 168) OX=224308 GN=flhB PE=3 SV=2)
NZ_WOFV02000002.1	26240	26509	GND98_RS00795	WP_027637223.1	MULTISPECIES: flagellar biosynthetic protein FliQ	fliQ	26240	26509	24.32	57.77	56.89	46.11	44.85	ENOG410ZYD3(S:Function unknown); COG1987(N:Cell motility)	ENOG410ZYD3(Export protein FliQ family 3); COG1987(Flagellar biosynthetic protein fliq)	POORLY CHARACTERIZED;CELLULAR PROCESSES AND SIGNALING	K02420	fliQ	flagellar biosynthetic protein FliQ	map02040(Flagellar assembly)	Cellular Processes	Cell motility	PF01313.16(Bac_export_3:Bacterial export proteins, family 3)	GO:0009306(biological_process:protein secretion); GO:0016021(cellular_component:integral component of membrane)	GO:0044425;GO:0009987;GO:0051179	WP_027637223.1(flagellar biosynthetic protein FliQ [Clostridium])	sp|P0CF98|FLIQ_CLOTE(Flagellar biosynthetic protein FliQ OS=Clostridium tetani (strain Massachusetts / E88) OX=212717 GN=fliQ PE=3 SV=1)
NZ_WOFV02000002.1	26523	27302	GND98_RS00800	WP_002581988.1	MULTISPECIES: flagellar type III secretion system pore protein FliP	fliP	26523	27284	17.62	43.49	46.32	34.58	27.2	COG1338(N:Cell motility)	COG1338(Flagellar biosynthetic protein FliP)	CELLULAR PROCESSES AND SIGNALING	K02419	fliP	flagellar biosynthetic protein FliP	map02040(Flagellar assembly)	Cellular Processes	Cell motility	PF00813.17(FliP:FliP family)	GO:0044781(biological_process:bacterial-type flagellum organization); GO:0009306(biological_process:protein secretion); GO:0009425(cellular_component:bacterial-type flagellum basal body); GO:0016021(cellular_component:integral component of membrane); GO:0005886(cellular_component:plasma membrane); GO:0009306(biological_process:protein secretion); GO:0016021(cellular_component:integral component o…	GO:0005488;GO:0071840;GO:0016020;GO:0009987;GO:0051179;GO:0044464;GO:0044425;GO:0044422	WP_002581988.1(flagellar biosynthetic protein FliP [Clostridium])	sp|P35528|FLIP_BACSU(Flagellar biosynthetic protein FliP OS=Bacillus subtilis (strain 168) OX=224308 GN=fliP PE=3 SV=1)
NZ_WOFV02000002.1	27292	27690	GND98_RS00805	WP_024040217.1	flagellar biosynthesis protein FliZ	fliOZ	27292	27690	14.3	37.89	19.16	27.34	16.21	ENOG410XUNH(N:Cell motility)	ENOG410XUNH(flagellar)	CELLULAR PROCESSES AND SIGNALING	K02418	fliOZ	flagellar protein FliO/FliZ	map02040(Flagellar assembly)	Cellular Processes	Cell motility	PF04347.10(FliO:Flagellar biosynthesis protein, FliO)	GO:0044781(biological_process:bacterial-type flagellum organization); GO:0016021(cellular_component:integral component of membrane)	GO:0009987;GO:0044425;GO:0071840	WP_024040217.1(flagellar biosynthesis protein FliZ [Clostridium butyricum])
NZ_WOFV02000002.1	27700	28188	GND98_RS00810	WP_156211422.1	flagellar basal body protein FliL	fliL	27700	28197	11.59	25.12	20.3	30.21	22.75	COG1580(N:Cell motility)	COG1580(Flagellar basal body-associated protein flil)	CELLULAR PROCESSES AND SIGNALING	K02415	fliL	flagellar FliL protein				PF03748.11(FliL:Flagellar basal body-associated protein FliL)	GO:0016021(cellular_component:integral component of membrane); GO:0005886(cellular_component:plasma membrane); GO:0071973(biological_process:bacterial-type flagellum-dependent cell motility); GO:0009425(cellular_component:bacterial-type flagellum basal body); GO:0006935(biological_process:chemotaxis); GO:0006935(biological_process:chemotaxis); GO:0016021(cellular_component:integral component of m…	GO:0040011;GO:0009987;GO:0016020;GO:0044464;GO:0044422;GO:0044425	WP_024040218.1(flagellar basal body-associated protein FliL [Clostridium butyricum])
NZ_WOFV02000002.1	28194	28928	GND98_RS00815	WP_156211424.1	OmpA family protein	motB	28194	28928	17.63	36.52	32.73	42.01	29.84	COG1360(N:Cell motility)	COG1360(Ompa motb domain protein)	CELLULAR PROCESSES AND SIGNALING	K02557	motB	chemotaxis protein MotB	map02030(Bacterial chemotaxis); map02040(Flagellar assembly)	Cellular Processes;Cellular Processes	Cell motility;Cell motility	PF00691.17(OmpA:OmpA family); PF13677.3(MotB_plug:Membrane MotB of proton-channel complex MotA/MotB)	GO:0016020(cellular_component:membrane)	GO:0016020	WP_002581991.1(hypothetical protein [Clostridium])	sp|P46827|YTXE_BACME(Uncharacterized 24.6 kDa protein in ccpA 3'region OS=Bacillus megaterium OX=1404 GN=ytxE PE=3 SV=1)
NZ_WOFV02000002.1	28932	29750	GND98_RS00820	WP_002581992.1	MULTISPECIES: motility protein A	motA	28932	29750	22.5	52.22	40.54	44.15	33.58	COG1291(N:Cell motility)	COG1291(MotA TolQ exbB proton channel)	CELLULAR PROCESSES AND SIGNALING	K02556	motA	chemotaxis protein MotA	map02030(Bacterial chemotaxis); map02040(Flagellar assembly); map02020(Two-component system)	Cellular Processes;Cellular Processes;Environmental Information Processing	Cell motility;Cell motility;Signal transduction	PF01618.13(MotA_ExbB:MotA/TolQ/ExbB proton channel family)	GO:0015031(biological_process:protein transport); GO:0016021(cellular_component:integral component of membrane); GO:0015031(biological_process:protein transport); GO:0008168(molecular_function:methyltransferase activity); GO:0016021(cellular_component:integral component of membrane)	GO:0003824;GO:0044425;GO:0051179	WP_002581992.1(motility protein A [Clostridium])	sp|P46826|YTXD_BACME(Uncharacterized 29.3 kDa protein in ccpA 3'region OS=Bacillus megaterium OX=1404 GN=ytxD PE=3 SV=1)
NZ_WOFV02000002.1	29762	29953	GND98_RS00825	WP_002581993.1	MULTISPECIES: flagellar FlbD family protein	flbD	29762	29953	4.57	18.95	4.87	19.65	12.3	COG1582(N:Cell motility)	COG1582(flagellar FlbD family protein)	CELLULAR PROCESSES AND SIGNALING	K02385	flbD	flagellar protein FlbD				PF06289.8(FlbD:Flagellar protein (FlbD))			WP_002581993.1(hypothetical protein [Clostridium])	sp|C0H412|SWRD_BACSU(Swarming motility protein SwrD OS=Bacillus subtilis (strain 168) OX=224308 GN=swrD PE=1 SV=1)
NZ_WOFV02000002.1	30130	31236	GND98_RS00830	WP_156211426.1	flagellar hook-basal body complex protein	flgE	30130	31260	24.75	68.16	53.7	99.61	99.67	COG1749(N:Cell motility); COG4786(N:Cell motility)	COG1749(flagellar hook protein, FlgE); COG4786(flagellar hook protein, FlgE)	CELLULAR PROCESSES AND SIGNALING;CELLULAR PROCESSES AND SIGNALING	K02390	flgE	flagellar hook protein FlgE	map02040(Flagellar assembly)	Cellular Processes	Cell motility	PF06429.10(Flg_bbr_C:Flagellar basal body rod FlgEFG protein C-terminal); PF00460.17(Flg_bb_rod:Flagella basal body rod protein)	GO:0071973(biological_process:bacterial-type flagellum-dependent cell motility); GO:0009425(cellular_component:bacterial-type flagellum basal body)	GO:0040011;GO:0009987;GO:0044464;GO:0044422	KJZ82790.1(hypothetical protein ClosIBUN22A_CONTIG208g01597 [Clostridium sp. IBUN22A])	sp|P23446|FLGG_BACSU(Flagellar basal-body rod protein FlgG OS=Bacillus subtilis (strain 168) OX=224308 GN=flgG PE=3 SV=2)
NZ_WOFV02000002.1	31426	32517	GND98_RS00835	WP_024040222.1	flagellar hook-basal body complex protein	flgE	31426	32517	15.72	57.26	41.82	87.24	79.43	COG1749(N:Cell motility)	COG1749(flagellar hook protein, FlgE)	CELLULAR PROCESSES AND SIGNALING	K02390	flgE	flagellar hook protein FlgE	map02040(Flagellar assembly)	Cellular Processes	Cell motility	PF06429.10(Flg_bbr_C:Flagellar basal body rod FlgEFG protein C-terminal); PF00460.17(Flg_bb_rod:Flagella basal body rod protein)	GO:0071973(biological_process:bacterial-type flagellum-dependent cell motility); GO:0009425(cellular_component:bacterial-type flagellum basal body)	GO:0040011;GO:0009987;GO:0044464;GO:0044422	ETI89100.1(Flagellar basal-body rod protein FlgG [Clostridium butyricum DORA_1])	sp|P23446|FLGG_BACSU(Flagellar basal-body rod protein FlgG OS=Bacillus subtilis (strain 168) OX=224308 GN=flgG PE=3 SV=2)
NZ_WOFV02000002.1	32688	33080	GND98_RS00840	WP_156211429.1	flagellar biosynthesis protein	-	32688	33080	13.19	19.42	17.62	30.26	11.96	ENOG41121WS(N:Cell motility)	ENOG41121WS(Flagellar operon protein)	CELLULAR PROCESSES AND SIGNALING							PF12611.5(DUF3766:Protein of unknown function (DUF3766))			WP_027637217.1(flagellar biosynthesis protein [Clostridium butyricum])
NZ_WOFV02000002.1	33081	34007	GND98_RS00845	WP_156211430.1	flagellar biosynthesis protein FlgD	flgD	33081	34007	15.86	46.88	47.64	117.95	97.97	COG1843(N:Cell motility)	COG1843(Flagellar hook capping protein)	CELLULAR PROCESSES AND SIGNALING	K02389	flgD	flagellar basal-body rod modification protein FlgD	map02040(Flagellar assembly)	Cellular Processes	Cell motility	PF03963.11(FlgD:Flagellar hook capping protein - N-terminal region)	GO:0044781(biological_process:bacterial-type flagellum organization)	GO:0009987;GO:0071840	ETI89102.1(Flagellar hook assembly protein FlgD [Clostridium butyricum DORA_1])	sp|P23455|YLXG_BACSU(FlaA locus uncharacterized protein YlxG OS=Bacillus subtilis (strain 168) OX=224308 GN=ylxG PE=3 SV=1)
NZ_WOFV02000002.1	34020	35357	GND98_RS00850	WP_156211432.1	flagellar hook-length control protein FliK	fliK	34020	35270	14.74	27.96	30.16	34.49	30.39	COG3144(N:Cell motility); ENOG410XUTY(N:Cell motility)	COG3144(Flagellar hook-length control protein); ENOG410XUTY(Flagellar hook-length control protein)	CELLULAR PROCESSES AND SIGNALING;CELLULAR PROCESSES AND SIGNALING	K02414	fliK	flagellar hook-length control protein FliK	map02040(Flagellar assembly)	Cellular Processes	Cell motility	PF02120.13(Flg_hook:Flagellar hook-length control protein FliK)			ETI89103.1(Flagellar hook-length control protein [Clostridium butyricum DORA_1])
NZ_WOFV02000002.1	35474	35911	GND98_RS00855	WP_146869270.1	flagellar export protein FliJ	fliJ	35474	35911	53.98	51.16	35.61	26.93	15.14	COG2882(N:Cell motility)	COG2882(chemotaxis)	CELLULAR PROCESSES AND SIGNALING	K02413	fliJ	flagellar FliJ protein	map02040(Flagellar assembly)	Cellular Processes	Cell motility	PF02050.13(FliJ:Flagellar FliJ protein)	GO:0071973(biological_process:bacterial-type flagellum-dependent cell motility); GO:0009288(cellular_component:bacterial-type flagellum)	GO:0040011;GO:0009987;GO:0044464;GO:0043226	WP_002581999.1(flagellar export protein FliJ [Clostridium])
NZ_WOFV02000002.1	36031	37347	GND98_RS00860	WP_002582000.1	MULTISPECIES: flagellar protein export ATPase FliI	fliI	36031	37347	44.45	79.38	111.52	84.45	65.78	COG1157(N:Cell motility); COG1157(U:Intracellular trafficking, secretion, and vesicular transport)	COG1157(flagellum-specific ATP synthase); COG1157(flagellum-specific ATP synthase)	CELLULAR PROCESSES AND SIGNALING;CELLULAR PROCESSES AND SIGNALING	K02412	fliI	flagellum-specific ATP synthase [EC:3.6.3.14]	map02040(Flagellar assembly)	Cellular Processes	Cell motility	PF00006.22(ATP-synt_ab:ATP synthase alpha/beta family, nucleotide-binding domain); PF02874.20(ATP-synt_ab_N:ATP synthase alpha/beta family, beta-barrel domain)	GO:0005737(cellular_component:cytoplasm); GO:1902600(biological_process:hydrogen ion transmembrane transport); GO:0046034(biological_process:ATP metabolic process); GO:0030254(biological_process:protein secretion by the type III secretion system); GO:0009058(biological_process:biosynthetic process); GO:0030257(cellular_component:type III protein secretion system complex); GO:0016887(molecular_fun…	GO:0005488;GO:0071840;GO:0008152;GO:0003824;GO:0040011;GO:0009987;GO:0044464;GO:0051179;GO:0032991	WP_002582000.1(flagellar protein export ATPase FliI [Clostridium])	sp|P23445|FLII_BACSU(Flagellum-specific ATP synthase OS=Bacillus subtilis (strain 168) OX=224308 GN=fliI PE=3 SV=2)
NZ_WOFV02000002.1	37486	38292	GND98_RS00865	WP_058141750.1	flagellar biosynthesis protein	fliH	37486	38292	17.14	37.18	25.07	30.89	15.25	COG1317(N:Cell motility)	COG1317(Flagellar assembly protein)	CELLULAR PROCESSES AND SIGNALING	K02411	fliH	flagellar assembly protein FliH	map02040(Flagellar assembly)	Cellular Processes	Cell motility	PF02108.13(FliH:Flagellar assembly protein FliH)			WP_058141750.1(flagellar biosynthesis protein [Clostridium butyricum])
NZ_WOFV02000002.1	38276	39292	GND98_RS00870	WP_002582002.1	MULTISPECIES: flagellar motor switch protein FliG	fliG	38276	39301	20.96	60.55	54.51	51.29	45.02	COG1536(N:Cell motility)	COG1536(FliG is one of three proteins (FliG, FliN, FliM) that forms the rotor-mounted switch complex (C ring), located at the base of the basal body. This complex interacts with the CheY and CheZ chemotaxis proteins, in addition to contacting components of the motor that determine the direction of flagellar rotation (By similarity))	CELLULAR PROCESSES AND SIGNALING	K02410	fliG	flagellar motor switch protein FliG	map02030(Bacterial chemotaxis); map02040(Flagellar assembly)	Cellular Processes;Cellular Processes	Cell motility;Cell motility	PF14842.3(FliG_N:FliG N-terminal domain); PF01706.13(FliG_C:FliG C-terminal domain); PF14841.3(FliG_M:FliG middle domain); PF03448.14(MgtE_N:MgtE intracellular N domain)	GO:0009288(cellular_component:bacterial-type flagellum); GO:0071973(biological_process:bacterial-type flagellum-dependent cell motility); GO:0006935(biological_process:chemotaxis); GO:0003774(molecular_function:motor activity); GO:0009288(cellular_component:bacterial-type flagellum); GO:0003774(molecular_function:motor activity); GO:0006935(biological_process:chemotaxis); GO:0071973(biological_pr…	GO:0043226;GO:0009987;GO:0003824;GO:0040011;GO:0044464	WP_002582002.1(flagellar motor switch protein FliG [Clostridium])	sp|Q9WY63|FLIG_THEMA(Flagellar motor switch protein FliG OS=Thermotoga maritima (strain ATCC 43589 / MSB8 / DSM 3109 / JCM 10099) OX=243274 GN=fliG PE=1 SV=1)
NZ_WOFV02000002.1	39298	40860	GND98_RS00875	WP_058141749.1	flagellar basal body M-ring protein FliF	fliF	39298	40860	22.54	56.57	40.64	37.9	29.62	COG1766(N:Cell motility)	COG1766(The M ring may be actively involved in energy transduction (By similarity))	CELLULAR PROCESSES AND SIGNALING	K02409	fliF	flagellar M-ring protein FliF	map02040(Flagellar assembly)	Cellular Processes	Cell motility	PF01514.14(YscJ_FliF:Secretory protein of YscJ/FliF family); PF08345.8(YscJ_FliF_C:Flagellar M-ring protein C-terminal)	GO:0003774(molecular_function:motor activity); GO:0071973(biological_process:bacterial-type flagellum-dependent cell motility); GO:0009431(cellular_component:bacterial-type flagellum basal body, MS ring); GO:0016021(cellular_component:integral component of membrane)	GO:0009987;GO:0003824;GO:0044425;GO:0040011;GO:0044464;GO:0044422	WP_058141749.1(flagellar basal body M-ring protein FliF [Clostridium butyricum])	sp|P25798|FLIF_ECOLI(Flagellar M-ring protein OS=Escherichia coli (strain K12) OX=83333 GN=fliF PE=1 SV=3)
NZ_WOFV02000002.1	40884	41204	GND98_RS00880	WP_002582004.1	MULTISPECIES: flagellar hook-basal body complex protein FliE	fliE	40884	41204	38.05	155.41	56.68	40.72	32.89	COG1677(N:Cell motility)	COG1677(flagellar hook-basal body complex protein fliE)	CELLULAR PROCESSES AND SIGNALING	K02408	fliE	flagellar hook-basal body complex protein FliE	map02040(Flagellar assembly)	Cellular Processes	Cell motility	PF02049.15(FliE:Flagellar hook-basal body complex protein FliE)	GO:0003774(molecular_function:motor activity); GO:0005198(molecular_function:structural molecule activity); GO:0071973(biological_process:bacterial-type flagellum-dependent cell motility); GO:0009425(cellular_component:bacterial-type flagellum basal body); GO:0003774(molecular_function:motor activity); GO:0071973(biological_process:bacterial-type flagellum-dependent cell motility); GO:0009425(cel…	GO:0005198;GO:0009987;GO:0003824;GO:0040011;GO:0044464;GO:0044422	WP_002582004.1(flagellar hook-basal body complex protein FliE [Clostridium])	sp|Q97H50|FLIE_CLOAB(Flagellar hook-basal body complex protein FliE OS=Clostridium acetobutylicum (strain ATCC 824 / DSM 792 / JCM 1419 / LMG 5710 / VKM B-1787) OX=272562 GN=fliE PE=3 SV=1)
NZ_WOFV02000002.1	41219	41626	GND98_RS00885	WP_035762252.1	MULTISPECIES: flagellar basal body rod protein FlgC	flgC	41219	41626	20.24	105.96	71.56	51.9	50.07	COG1558(N:Cell motility)	COG1558(flagellar basal-body rod protein flgc)	CELLULAR PROCESSES AND SIGNALING	K02388	flgC	flagellar basal-body rod protein FlgC	map02040(Flagellar assembly)	Cellular Processes	Cell motility	PF06429.10(Flg_bbr_C:Flagellar basal body rod FlgEFG protein C-terminal); PF00460.17(Flg_bb_rod:Flagella basal body rod protein)	GO:0071973(biological_process:bacterial-type flagellum-dependent cell motility); GO:0030694(cellular_component:bacterial-type flagellum basal body, rod); GO:0030694(cellular_component:bacterial-type flagellum basal body, rod); GO:0071973(biological_process:bacterial-type flagellum-dependent cell motility)	GO:0040011;GO:0009987;GO:0044464;GO:0044422	WP_035762252.1(flagellar basal body rod protein FlgC [Clostridium])	sp|Q57466|FLGC_BORBU(Flagellar basal-body rod protein FlgC OS=Borrelia burgdorferi (strain ATCC 35210 / B31 / CIP 102532 / DSM 4680) OX=224326 GN=flgC PE=3 SV=1)
NZ_WOFV02000002.1	41640	42089	GND98_RS00890	WP_053359053.1	flagellar basal body rod protein FlgB	flgB	41640	42101	44.12	92.28	64.5	37.57	42.98	COG1815(N:Cell motility)	COG1815(Structural component of flagellum, the bacterial motility apparatus. Part of the rod structure of flagellar basal body (By similarity))	CELLULAR PROCESSES AND SIGNALING	K02387	flgB	flagellar basal-body rod protein FlgB	map02040(Flagellar assembly)	Cellular Processes	Cell motility	PF00460.17(Flg_bb_rod:Flagella basal body rod protein)	GO:0071973(biological_process:bacterial-type flagellum-dependent cell motility); GO:0030694(cellular_component:bacterial-type flagellum basal body, rod)	GO:0040011;GO:0009987;GO:0044464;GO:0044422	KJZ82813.1(hypothetical protein ClosIBUN22A_CONTIG208g01620 [Clostridium sp. IBUN22A])	sp|P24500|FLGB_BACSU(Flagellar basal body rod protein FlgB OS=Bacillus subtilis (strain 168) OX=224308 GN=flgB PE=1 SV=1)
NZ_WOFV02000002.1	42743	43573	GND98_RS00895	WP_058141748.1	flagellin	fliC	42743	43573	99.7	423.06	184.88	328.31	177.98	COG1344(N:Cell motility)	COG1344(Flagellin)	CELLULAR PROCESSES AND SIGNALING	K02406	fliC	flagellin	map02040(Flagellar assembly); map02020(Two-component system); map05134(Legionellosis); map04621(NOD-like receptor signaling pathway); map04626(Plant-pathogen interaction); map05132(Salmonella infection)	Cellular Processes;Environmental Information Processing;Human Diseases;Organismal Systems;Organismal Systems;Human Diseases	Cell motility;Signal transduction;Infectious diseases: Bacterial;Immune system;Environmental adaptation;Infectious diseases: Bacterial	PF00669.17(Flagellin_N:Bacterial flagellin N-terminal helical region); PF00700.18(Flagellin_C:Bacterial flagellin C-terminal helical region)	GO:0005198(molecular_function:structural molecule activity); GO:0071973(biological_process:bacterial-type flagellum-dependent cell motility); GO:0009420(cellular_component:bacterial-type flagellum filament); GO:0005576(cellular_component:extracellular region)	GO:0040011;GO:0009987;GO:0044464;GO:0005198;GO:0005576;GO:0044422	WP_058141748.1(flagellin [Clostridium butyricum])	sp|Q05203|FLA_BACHD(Flagellin OS=Bacillus halodurans (strain ATCC BAA-125 / DSM 18197 / FERM 7344 / JCM 9153 / C-125) OX=272558 GN=hag PE=1 SV=1)
NZ_WOFV02000002.1	43601	43777	GND98_RS00900	WP_003429309.1	putative motility protein	-	43601	43777	73.8	246.5	139.49	128.03	126.81										PF14070.3(YjfB_motility:Putative motility protein)			WP_003429309.1(putative motility protein [Clostridium butyricum])
NZ_WOFV02000002.1	44460	44669	GND98_RS00905	WP_058141747.1	hypothetical protein	-	44460	44669	60.2	106.95	67.54	92.3	35.85													WP_058141747.1(hypothetical protein [Clostridium butyricum])
NZ_WOFV02000002.1	44797	46455	GND98_RS00910	WP_058141746.1	flagellin	fliC	44797	46455	328.55	2581.86	2314.92	3726.83	1417.52	COG1344(N:Cell motility)	COG1344(Flagellin)	CELLULAR PROCESSES AND SIGNALING	K02406	fliC	flagellin	map02040(Flagellar assembly); map02020(Two-component system); map05134(Legionellosis); map04621(NOD-like receptor signaling pathway); map04626(Plant-pathogen interaction); map05132(Salmonella infection)	Cellular Processes;Environmental Information Processing;Human Diseases;Organismal Systems;Organismal Systems;Human Diseases	Cell motility;Signal transduction;Infectious diseases: Bacterial;Immune system;Environmental adaptation;Infectious diseases: Bacterial	PF00669.17(Flagellin_N:Bacterial flagellin N-terminal helical region); PF00700.18(Flagellin_C:Bacterial flagellin C-terminal helical region)	GO:0005198(molecular_function:structural molecule activity); GO:0071973(biological_process:bacterial-type flagellum-dependent cell motility); GO:0009420(cellular_component:bacterial-type flagellum filament); GO:0005576(cellular_component:extracellular region)	GO:0040011;GO:0009987;GO:0044464;GO:0005198;GO:0005576;GO:0044422	WP_064062169.1(flagellin [Clostridium butyricum])	sp|Q05203|FLA_BACHD(Flagellin OS=Bacillus halodurans (strain ATCC BAA-125 / DSM 18197 / FERM 7344 / JCM 9153 / C-125) OX=272558 GN=hag PE=1 SV=1)
NZ_WOFV02000002.1	46667	46996	GND98_RS00915	WP_058141745.1	hypothetical protein	-	46667	46996	1.32	5.27	4.09	11.48	12.51													WP_058141745.1(hypothetical protein [Clostridium butyricum])
NZ_WOFV02000002.1	47027	49129	GND98_RS00920	WP_058141744.1	flagellar filament capping protein FliD	fliD	47027	49129	14.12	30.97	27.9	62.92	39.81	COG1345(N:Cell motility)	COG1345(flagellar hook-associated)	CELLULAR PROCESSES AND SIGNALING	K02407	fliD	flagellar hook-associated protein 2	map02040(Flagellar assembly)	Cellular Processes	Cell motility	PF07195.9(FliD_C:Flagellar hook-associated protein 2 C-terminus); PF02465.15(FliD_N:Flagellar hook-associated protein 2 N-terminus)	GO:0007155(biological_process:cell adhesion); GO:0009424(cellular_component:bacterial-type flagellum hook); GO:0005576(cellular_component:extracellular region)	GO:0044464;GO:0005576;GO:0022610;GO:0044422	WP_058141744.1(hypothetical protein [Clostridium butyricum])	sp|P39738|FLID_BACSU(Flagellar hook-associated protein 2 OS=Bacillus subtilis (strain 168) OX=224308 GN=fliD PE=1 SV=2)
NZ_WOFV02000002.1	49173	49547	GND98_RS00925	WP_002582013.1	flagellar export chaperone FliS	fliS	49173	49547	8.44	33.61	38.1	61.62	51.63	COG1516(N:Cell motility)	COG1516(flagellar protein FliS)	CELLULAR PROCESSES AND SIGNALING	K02422	fliS	flagellar protein FliS	map02040(Flagellar assembly)	Cellular Processes	Cell motility	PF02561.11(FliS:Flagellar protein FliS)	GO:0044780(biological_process:bacterial-type flagellum assembly)	GO:0009987;GO:0071840	WP_002582013.1(flagellar export chaperone FliS [Clostridium butyricum])	sp|P39739|FLIS_BACSU(Flagellar secretion chaperone FliS OS=Bacillus subtilis (strain 168) OX=224308 GN=fliS PE=1 SV=1)
NZ_WOFV02000002.1	49559	49846	GND98_RS00930	WP_002582014.1	MULTISPECIES: hypothetical protein	-	49559	49852	6.54	37.35	16.16	42.33	28.86													WP_002582014.1(hypothetical protein [Clostridium])
NZ_WOFV02000002.1	49882	50286	GND98_RS00935	WP_002582015.1	flagellar protein FlaG	flaG	49882	50226	4.86	4.86	21.38	35.09	15.7	COG1334(N:Cell motility); ENOG41125UB(N:Cell motility)	COG1334(flagellar protein FlaG); ENOG41125UB(flagellar protein FlaG)	CELLULAR PROCESSES AND SIGNALING;CELLULAR PROCESSES AND SIGNALING	K06603	flaG	flagellar protein FlaG				PF03646.12(FlaG:FlaG protein)			WP_045144578.1(flagellar protein FlaG [Clostridium butyricum])
NZ_WOFV02000002.1	50410	50628	GND98_RS00940	WP_058141743.1	carbon storage regulator CsrA	csrA	50410	50592	5.3	14.71	14.18	22.9	7.12	COG1551(T:Signal transduction mechanisms)	COG1551(regulation of carbohydrate metabolic process)	CELLULAR PROCESSES AND SIGNALING	K03563	csrA	carbon storage regulator	map02026(Biofilm formation - Escherichia coli); map02025(Biofilm formation - Pseudomonas aeruginosa); map05111(Biofilm formation - Vibrio cholerae); map02020(Two-component system)	Cellular Processes;Cellular Processes;Cellular Processes;Environmental Information Processing	Cellular community - prokaryotes;Cellular community - prokaryotes;Cellular community - prokaryotes;Signal transduction	PF02599.13(CsrA:Global regulator protein family)	GO:0005737(cellular_component:cytoplasm); GO:1902208(biological_process:regulation of bacterial-type flagellum assembly); GO:0045947(biological_process:negative regulation of translational initiation); GO:0044781(biological_process:bacterial-type flagellum organization); GO:0006402(biological_process:mRNA catabolic process); GO:0048027(molecular_function:mRNA 5'-UTR binding); GO:0006109(biologica…	GO:0071840;GO:0005488;GO:0065007;GO:0008152;GO:0009987;GO:0044464	WP_058141743.1(carbon storage regulator [Clostridium butyricum])	sp|A6M1C5|CSRA_CLOB8(Translational regulator CsrA OS=Clostridium beijerinckii (strain ATCC 51743 / NCIMB 8052) OX=290402 GN=csrA PE=3 SV=1)
NZ_WOFV02000002.1	50630	51058	GND98_RS00945	WP_045144577.1	flagellar assembly protein FliW	fliW	50630	51058	9.36	25.86	19.26	20.48	10.42	COG1699(S:Function unknown)	COG1699(Binds to the C-terminal region of flagellin, which is implicated in polymerization, and participates in the assembly of the flagellum (By similarity))	POORLY CHARACTERIZED	K13626	fliW	flagellar assembly factor FliW				PF02623.12(FliW:FliW protein)	GO:0044780(biological_process:bacterial-type flagellum assembly); GO:0006417(biological_process:regulation of translation); GO:0005737(cellular_component:cytoplasm)	GO:0071840;GO:0065007;GO:0009987;GO:0044464	WP_045144577.1(flagellar assembly protein FliW [Clostridium butyricum])	sp|A6M1C6|FLIW_CLOB8(Flagellar assembly factor FliW OS=Clostridium beijerinckii (strain ATCC 51743 / NCIMB 8052) OX=290402 GN=fliW PE=3 SV=1)
NZ_WOFV02000002.1	51095	52426	GND98_RS00950	WP_058141742.1	flagellar hook-associated protein 3	flgL	51095	52426	6.41	25.51	21.86	42.4	24.2	COG1344(S:Function unknown)	COG1344(Binds to the C-terminal region of flagellin, which is implicated in polymerization, and participates in the assembly of the flagellum (By similarity))	POORLY CHARACTERIZED	K02397	flgL	flagellar hook-associated protein 3 FlgL	map02040(Flagellar assembly)	Cellular Processes	Cell motility	PF00669.17(Flagellin_N:Bacterial flagellin N-terminal helical region); PF00700.18(Flagellin_C:Bacterial flagellin C-terminal helical region)	GO:0005198(molecular_function:structural molecule activity); GO:0071973(biological_process:bacterial-type flagellum-dependent cell motility); GO:0009424(cellular_component:bacterial-type flagellum hook)	GO:0040011;GO:0009987;GO:0044464;GO:0005198;GO:0044422	WP_058141742.1(flagellar hook-associated protein 3 [Clostridium butyricum])	sp|P96501|FLGL_BACSU(Flagellar hook-associated protein 3 OS=Bacillus subtilis (strain 168) OX=224308 GN=flgL PE=3 SV=1)
NZ_WOFV02000002.1	52443	54266	GND98_RS00955	WP_058141741.1	flagellar hook-associated protein FlgK	flgK	52443	54266	11.03	59.64	38.18	53.72	39.29	COG1256(N:Cell motility)	COG1256(ciliary or bacterial-type flagellar motility)	CELLULAR PROCESSES AND SIGNALING	K02396	flgK	flagellar hook-associated protein 1 FlgK	map02040(Flagellar assembly)	Cellular Processes	Cell motility	PF06429.10(Flg_bbr_C:Flagellar basal body rod FlgEFG protein C-terminal); PF00460.17(Flg_bb_rod:Flagella basal body rod protein); PF07949.9(YbbR:YbbR-like protein)	GO:0005198(molecular_function:structural molecule activity); GO:0044780(biological_process:bacterial-type flagellum assembly); GO:0071973(biological_process:bacterial-type flagellum-dependent cell motility); GO:0009424(cellular_component:bacterial-type flagellum hook)	GO:0071840;GO:0005198;GO:0040011;GO:0009987;GO:0044464;GO:0044422	WP_058141741.1(flagellar hook-associated protein FlgK [Clostridium butyricum])	sp|P39810|FLGK_BACSU(Flagellar hook-associated protein 1 OS=Bacillus subtilis (strain 168) OX=224308 GN=flgK PE=3 SV=2)
NZ_WOFV02000002.1	54448	54858	GND98_RS00960	WP_002582020.1	MULTISPECIES: flagellar protein FlgN	-	54448	54858	9.09	43.33	31.85	24.82	22.89	ENOG410XXQZ(S:Function unknown)	ENOG410XXQZ(FlgN family)	POORLY CHARACTERIZED							PF05130.9(FlgN:FlgN protein)	GO:0044780(biological_process:bacterial-type flagellum assembly)	GO:0009987;GO:0071840	WP_002582020.1(flagellar protein FlgN [Clostridium])
NZ_WOFV02000002.1	54868	55137	GND98_RS00965	WP_043853305.1	flagellar biosynthesis anti-sigma factor FlgM	flgM	54868	55137	27.24	44.64	47.74	51.53	35.62				K02398	flgM	negative regulator of flagellin synthesis FlgM	map02026(Biofilm formation - Escherichia coli); map02025(Biofilm formation - Pseudomonas aeruginosa); map02040(Flagellar assembly); map02020(Two-component system)	Cellular Processes;Cellular Processes;Cellular Processes;Environmental Information Processing	Cellular community - prokaryotes;Cellular community - prokaryotes;Cell motility;Signal transduction	PF04316.10(FlgM:Anti-sigma-28 factor, FlgM)			WP_043853305.1(flagellar biosynthesis protein FlgM [Clostridium butyricum])
NZ_WOFV02000002.1	55430	55732	GND98_RS00970	WP_058141740.1	hypothetical protein	-	55430	55708	3208.16	1809.05	2280.24	1778.57	1144.96										PF10779.6(XhlA:Haemolysin XhlA); PF11559.5(ADIP:Afadin- and alpha -actinin-Binding); PF02994.11(Transposase_22:L1 transposable element); PF05531.9(NPV_P10:Nucleopolyhedrovirus P10 protein); PF04513.9(Baculo_PEP_C:Baculovirus polyhedron envelope protein, PEP, C terminus); PF04156.11(IncA:IncA protein); PF02996.14(Prefoldin:Prefoldin subunit); PF12718.4(Tropomyosin_1:Tropomyosin like); PF11727.5(IS…			WP_058141740.1(hypothetical protein [Clostridium butyricum])
NZ_WOFV02000002.1	56116	57396	GND98_RS00975	WP_156211437.1	flagellar motor switch phosphatase FliY	fliNY	56116	57402	217.91	330.55	257.84	488.53	330.91	COG1776(N:Cell motility)	COG1776(CheC --inhibitor of MCP methylation)	CELLULAR PROCESSES AND SIGNALING	K02417	fliNY	flagellar motor switch protein FliN/FliY	map02030(Bacterial chemotaxis); map02040(Flagellar assembly)	Cellular Processes;Cellular Processes	Cell motility;Cell motility	PF04509.9(CheC:CheC-like family); PF01052.17(FliMN_C:Type III flagellar switch regulator (C-ring) FliN C-term); PF13690.3(CheX:Chemotaxis phosphatase CheX)	GO:0003774(molecular_function:motor activity); GO:0071973(biological_process:bacterial-type flagellum-dependent cell motility); GO:0006935(biological_process:chemotaxis); GO:0009425(cellular_component:bacterial-type flagellum basal body); GO:0016020(cellular_component:membrane)	GO:0016020;GO:0009987;GO:0003824;GO:0040011;GO:0044464;GO:0044422	WP_043663344.1(flagellar motor switch phosphatase FliY [Clostridium butyricum])	sp|P24073|FLIY_BACSU(Flagellar motor switch phosphatase FliY OS=Bacillus subtilis (strain 168) OX=224308 GN=fliY PE=3 SV=2)
NZ_WOFV02000002.1	57386	58384	GND98_RS00980	WP_156211439.1	flagellar motor switch protein FliM	fliM	57386	58384	37.4	104.64	63.09	135.45	94.61	COG1868(N:Cell motility)	COG1868(FliM is one of three proteins (FliG, FliN, FliM) that forms the rotor-mounted switch complex (C ring), located at the base of the basal body. This complex interacts with the CheY and CheZ chemotaxis proteins, in addition to contacting components of the motor that determine the direction of flagellar rotation (By similarity))	CELLULAR PROCESSES AND SIGNALING	K02416	fliM	flagellar motor switch protein FliM	map02030(Bacterial chemotaxis); map02040(Flagellar assembly)	Cellular Processes;Cellular Processes	Cell motility;Cell motility	PF02154.12(FliM:Flagellar motor switch protein FliM); PF01052.17(FliMN_C:Type III flagellar switch regulator (C-ring) FliN C-term)	GO:0003774(molecular_function:motor activity); GO:0071973(biological_process:bacterial-type flagellum-dependent cell motility); GO:0009425(cellular_component:bacterial-type flagellum basal body); GO:0003774(molecular_function:motor activity); GO:0009425(cellular_component:bacterial-type flagellum basal body); GO:0071973(biological_process:bacterial-type flagellum-dependent cell motility)	GO:0009987;GO:0003824;GO:0040011;GO:0044464;GO:0044422	ETI89138.1(Flagellar motor switch protein FliM [Clostridium butyricum DORA_1])	sp|P23453|FLIM_BACSU(Flagellar motor switch protein FliM OS=Bacillus subtilis (strain 168) OX=224308 GN=fliM PE=1 SV=1)
NZ_WOFV02000002.1	58403	58804	GND98_RS00985	WP_156211480.1	chemotaxis protein CheW	cheW	58403	58807	19.55	56.7	47	69.47	55.09	COG0835(N:Cell motility); COG0835(T:Signal transduction mechanisms)	COG0835(chew protein); COG0835(chew protein)	CELLULAR PROCESSES AND SIGNALING;CELLULAR PROCESSES AND SIGNALING	K03408	cheW	purine-binding chemotaxis protein CheW	map02030(Bacterial chemotaxis); map02020(Two-component system)	Cellular Processes;Environmental Information Processing	Cell motility;Signal transduction	PF01584.16(CheW:CheW-like domain)	GO:0004871(molecular_function:signal transducer activity); GO:0006935(biological_process:chemotaxis); GO:0006935(biological_process:chemotaxis); GO:0004871(molecular_function:signal transducer activity)	GO:0040011	ETI89139.1(Chemotaxis signal transduction protein CheW [Clostridium butyricum DORA_1])
NZ_WOFV02000002.1	58931	59290	GND98_RS00990	WP_002582026.1	MULTISPECIES: response regulator	cheY	58931	59290	176.78	244.91	222.36	308.87	274.89	COG0784(N:Cell motility); COG0784(T:Signal transduction mechanisms)	COG0784(chew protein); COG0784(chew protein)	CELLULAR PROCESSES AND SIGNALING;CELLULAR PROCESSES AND SIGNALING	K03413	cheY	two-component system, chemotaxis family, chemotaxis protein CheY	map02030(Bacterial chemotaxis); map02020(Two-component system)	Cellular Processes;Environmental Information Processing	Cell motility;Signal transduction	PF00072.21(Response_reg:Response regulator receiver domain)	GO:0000160(biological_process:phosphorelay signal transduction system); GO:0005622(cellular_component:intracellular)	GO:0009987;GO:0044464;GO:0065007	WP_002582026.1(response regulator [Clostridium])	sp|P24072|CHEY_BACSU(Chemotaxis protein CheY OS=Bacillus subtilis (strain 168) OX=224308 GN=cheY PE=1 SV=3)
NZ_WOFV02000002.1	59306	59905	GND98_RS00995	WP_002582027.1	MULTISPECIES: chemotaxis protein CheC	cheC	59306	59884	75.74	142.84	104.24	143.5	149.92	COG1776(N:Cell motility); COG1776(T:Signal transduction mechanisms)	COG1776(chew protein); COG1776(chew protein)	CELLULAR PROCESSES AND SIGNALING;CELLULAR PROCESSES AND SIGNALING	K03410	cheC	chemotaxis protein CheC	map02030(Bacterial chemotaxis)	Cellular Processes	Cell motility	PF04509.9(CheC:CheC-like family); PF13690.3(CheX:Chemotaxis phosphatase CheX)	GO:0016787(molecular_function:hydrolase activity)	GO:0003824	WP_035762186.1(chemotaxis protein CheC [Clostridium butyricum])	sp|P40403|CHEC_BACSU(CheY-P phosphatase CheC OS=Bacillus subtilis (strain 168) OX=224308 GN=cheC PE=1 SV=1)
NZ_WOFV02000002.1	60105	62159	GND98_RS01000	WP_156211440.1	chemotaxis protein CheA	cheB	60105	62159	34.43	67.53	42.46	76.31	60.41	COG0643(T:Signal transduction mechanisms)	COG0643(CheA signal transduction histidine kinase)	CELLULAR PROCESSES AND SIGNALING	K03407	cheA	two-component system, chemotaxis family, sensor kinase CheA [EC:2.7.13.3]	map02030(Bacterial chemotaxis); map02020(Two-component system)	Cellular Processes;Environmental Information Processing	Cell motility;Signal transduction	PF01584.16(CheW:CheW-like domain); PF07194.8(P2:P2 response regulator binding domain); PF01627.20(Hpt:Hpt domain); PF02895.11(H-kinase_dim:Signal transducing histidine kinase, homodimeric domain); PF02518.23(HATPase_c:Histidine kinase-, DNA gyrase B-, and HSP90-like ATPase)	GO:0005524(molecular_function:ATP binding); GO:0000155(molecular_function:phosphorelay sensor kinase activity); GO:0006935(biological_process:chemotaxis); GO:0005737(cellular_component:cytoplasm)	GO:0005488;GO:0003824;GO:0040011;GO:0044464	WP_049178565.1(chemotaxis protein CheA [Clostridium botulinum])	sp|Q56310|CHEA_THEMA(Chemotaxis protein CheA OS=Thermotoga maritima (strain ATCC 43589 / MSB8 / DSM 3109 / JCM 10099) OX=243274 GN=cheA PE=1 SV=2)
NZ_WOFV02000002.1	62194	62961	GND98_RS01005	WP_003408761.1	protein-glutamate O-methyltransferase CheR	cheB	62194	62961	34.13	42.06	29.21	52.48	53.35	ENOG410XNMH(T:Signal transduction mechanisms)	ENOG410XNMH(CheA signal transduction histidine kinase)	CELLULAR PROCESSES AND SIGNALING	K00575	cheR	chemotaxis protein methyltransferase CheR [EC:2.1.1.80]	map02030(Bacterial chemotaxis); map02020(Two-component system)	Cellular Processes;Environmental Information Processing	Cell motility;Signal transduction	PF01739.15(CheR:CheR methyltransferase, SAM binding domain); PF03705.12(CheR_N:CheR methyltransferase, all-alpha domain); PF08242.9(Methyltransf_12:Methyltransferase domain); PF13649.3(Methyltransf_25:Methyltransferase domain); PF08241.9(Methyltransf_11:Methyltransferase domain)	GO:0008983(molecular_function:protein-glutamate O-methyltransferase activity); GO:0008757(molecular_function:S-adenosylmethionine-dependent methyltransferase activity); GO:0008983(molecular_function:protein-glutamate O-methyltransferase activity)	GO:0003824	WP_003408761.1(protein-glutamate O-methyltransferase CheR [Clostridium butyricum])	sp|Q9KCB8|CHER_BACHD(Chemotaxis protein methyltransferase OS=Bacillus halodurans (strain ATCC BAA-125 / DSM 18197 / FERM 7344 / JCM 9153 / C-125) OX=272558 GN=cheR PE=3 SV=1)
NZ_WOFV02000002.1	64132	64620	GND98_RS01015	WP_002582031.1	MULTISPECIES: hypothetical protein	cheD	64132	64620	32.55	57.14	37.02	55.73	75.78	COG1871(N:Cell motility); COG1871(T:Signal transduction mechanisms)	COG1871(Probably deamidates glutamine residues to glutamate on methyl-accepting chemotaxis receptors (MCPs), playing an important role in chemotaxis (By similarity)); COG1871(Probably deamidates glutamine residues to glutamate on methyl-accepting chemotaxis receptors (MCPs), playing an important role in chemotaxis (By similarity))	CELLULAR PROCESSES AND SIGNALING;CELLULAR PROCESSES AND SIGNALING	K03411	cheD	chemotaxis protein CheD [EC:3.5.1.44]	map02030(Bacterial chemotaxis)	Cellular Processes	Cell motility	PF03975.10(CheD:CheD chemotactic sensory transduction)	GO:0050568(molecular_function:protein-glutamine glutaminase activity); GO:0006935(biological_process:chemotaxis); GO:0016853(molecular_function:isomerase activity); GO:0050568(molecular_function:protein-glutamine glutaminase activity); GO:0006935(biological_process:chemotaxis); GO:0050568(molecular_function:protein-glutamine glutaminase activity); GO:0006935(biological_process:chemotaxis); GO:001…	GO:0040011;GO:0003824;GO:0044425	WP_002582031.1(hypothetical protein [Clostridium])	sp|B2V1Y4|CHED_CLOBA(Probable chemoreceptor glutamine deamidase CheD OS=Clostridium botulinum (strain Alaska E43 / Type E3) OX=508767 GN=cheD PE=3 SV=1)
NZ_WOFV02000002.1	64630	65079	GND98_RS01020	WP_024040262.1	purine-binding chemotaxis protein CheW	cheW	64630	65079	23.73	59.51	19.53	31.21	42.54	COG0835(N:Cell motility); COG0835(T:Signal transduction mechanisms)	COG0835(Probably deamidates glutamine residues to glutamate on methyl-accepting chemotaxis receptors (MCPs), playing an important role in chemotaxis (By similarity)); COG0835(Probably deamidates glutamine residues to glutamate on methyl-accepting chemotaxis receptors (MCPs), playing an important role in chemotaxis (By similarity))	CELLULAR PROCESSES AND SIGNALING;CELLULAR PROCESSES AND SIGNALING	K03408	cheW	purine-binding chemotaxis protein CheW	map02030(Bacterial chemotaxis); map02020(Two-component system)	Cellular Processes;Environmental Information Processing	Cell motility;Signal transduction	PF01584.16(CheW:CheW-like domain)	GO:0004871(molecular_function:signal transducer activity); GO:0006935(biological_process:chemotaxis); GO:0004354(molecular_function:glutamate dehydrogenase (NADP+) activity); GO:0006935(biological_process:chemotaxis); GO:0004871(molecular_function:signal transducer activity)	GO:0040011;GO:0003824	WP_024040262.1(chemotaxis protein CheW [Clostridium butyricum])	sp|P21821|CHEW_KLEAK(Chemotaxis protein CheW OS=Klebsiella aerogenes (strain ATCC 13048 / DSM 30053 / JCM 1235 / KCTC 2190 / NBRC 13534 / NCIMB 10102 / NCTC 10006) OX=1028307 GN=cheW PE=4 SV=2)
NZ_WOFV02000002.1	65093	67030	GND98_RS01025	WP_156211442.1	DUF342 domain-containing protein	-	65093	66991	66.41	139.25	30.2	58.41	107.19	COG1315(N:Cell motility); COG1315(T:Signal transduction mechanisms)	COG1315(Probably deamidates glutamine residues to glutamate on methyl-accepting chemotaxis receptors (MCPs), playing an important role in chemotaxis (By similarity)); COG1315(Probably deamidates glutamine residues to glutamate on methyl-accepting chemotaxis receptors (MCPs), playing an important role in chemotaxis (By similarity))	CELLULAR PROCESSES AND SIGNALING;CELLULAR PROCESSES AND SIGNALING	K09749		uncharacterized protein				PF03961.10(DUF342:Protein of unknown function (DUF342))			WP_058141737.1(DUF342 domain-containing protein [Clostridium butyricum])
NZ_WOFV02000002.1	67131	67856	GND98_RS01030	WP_024040264.1	aminotransferase class IV	ilvE	67131	67829	4.53	10.16	8.17	9.31	7.06	COG0115(L:Replication, recombination and repair)	COG0115(PALM domain HD hydrolase domain and)	INFORMATION STORAGE AND PROCESSING	K00826	ilvE	branched-chain amino acid aminotransferase [EC:2.6.1.42]	map00270(Cysteine and methionine metabolism); map00770(Pantothenate and CoA biosynthesis); map00280(Valine, leucine and isoleucine degradation); map00290(Valine, leucine and isoleucine biosynthesis)	Metabolism;Metabolism;Metabolism;Metabolism	Amino acid metabolism;Metabolism of cofactors and vitamins;Amino acid metabolism;Amino acid metabolism	PF01063.16(Aminotran_4:Amino-transferase class IV)	GO:0003824(molecular_function:catalytic activity); GO:0008152(biological_process:metabolic process); GO:0008483(molecular_function:transaminase activity); GO:0008152(biological_process:metabolic process)	GO:0003824;GO:0008152	ETI89148.1(Enzyme of ilve/pabc family [Clostridium butyricum DORA_1])	sp|O29329|ILVE_ARCFU(Putative branched-chain-amino-acid aminotransferase OS=Archaeoglobus fulgidus (strain ATCC 49558 / VC-16 / DSM 4304 / JCM 9628 / NBRC 100126) OX=224325 GN=ilvE PE=1 SV=1)
NZ_WOFV02000002.1	68042	68683	GND98_RS01035	WP_156211482.1	HAD-IB family hydrolase	-	68042	68539	2.05	0.9	2.1	4.01	0.93	COG0560(L:Replication, recombination and repair)	COG0560(PALM domain HD hydrolase domain and)	INFORMATION STORAGE AND PROCESSING							PF12710.4(HAD:haloacid dehalogenase-like hydrolase)	GO:0016787(molecular_function:hydrolase activity)	GO:0003824	WP_027637175.1(HAD-IB family hydrolase [Clostridium butyricum])
NZ_WOFV02000002.1	68858	70051	GND98_RS01040	WP_156211444.1	aminotransferase class I/II-fold pyridoxal phosphate-dependent enzyme	aspB	68858	70051	61.49	129.51	58.31	99.33	97.53	COG0436(L:Replication, recombination and repair)	COG0436(PALM domain HD hydrolase domain and)	INFORMATION STORAGE AND PROCESSING	K00812	aspB	aspartate aminotransferase [EC:2.6.1.1]	map00220(Arginine biosynthesis); map00350(Tyrosine metabolism); map00270(Cysteine and methionine metabolism); map00330(Arginine and proline metabolism); map00950(Isoquinoline alkaloid biosynthesis); map00250(Alanine, aspartate and glutamate metabolism); map00360(Phenylalanine metabolism); map00960(Tropane, piperidine and pyridine alkaloid biosynthesis); map00400(Phenylalanine, tyrosine and trypto…	Metabolism;Metabolism;Metabolism;Metabolism;Metabolism;Metabolism;Metabolism;Metabolism;Metabolism;Metabolism	Amino acid metabolism;Amino acid metabolism;Amino acid metabolism;Amino acid metabolism;Biosynthesis of other secondary metabolites;Amino acid metabolism;Amino acid metabolism;Biosynthesis of other secondary metabolites;Amino acid metabolism;Biosynthesis of other secondary metabolites	PF00155.18(Aminotran_1_2:Aminotransferase class I and II); PF01041.14(DegT_DnrJ_EryC1:DegT/DnrJ/EryC1/StrS aminotransferase family); PF00266.16(Aminotran_5:Aminotransferase class-V); PF01053.17(Cys_Met_Meta_PP:Cys/Met metabolism PLP-dependent enzyme); PF01212.18(Beta_elim_lyase:Beta-eliminating lyase)	GO:0030170(molecular_function:pyridoxal phosphate binding); GO:0008483(molecular_function:transaminase activity); GO:0009058(biological_process:biosynthetic process); GO:0008483(molecular_function:transaminase activity); GO:0009058(biological_process:biosynthetic process); GO:0030170(molecular_function:pyridoxal phosphate binding); GO:0016757(molecular_function:transferase activity, transferring …	GO:0003824;GO:0008152;GO:0005488	WP_043663366.1(pyridoxal phosphate-dependent aminotransferase [Clostridium butyricum])	sp|P53001|AAT1_BACSU(Aspartate aminotransferase OS=Bacillus subtilis (strain 168) OX=224308 GN=aspB PE=3 SV=1)
NZ_WOFV02000002.1	70498	70845	GND98_RS01045	WP_124229745.1	DUF1292 domain-containing protein	-	70498	70845	1469.31	1493.07	1906.16	1804.79	1532.37	ENOG41123RS(S:Function unknown)	ENOG41123RS(Protein of unknown function (DUF1292))	POORLY CHARACTERIZED							PF06949.8(DUF1292:Protein of unknown function (DUF1292))			WP_043663368.1(DUF1292 domain-containing protein [Clostridium butyricum])
NZ_WOFV02000002.1	71254	74763	GND98_RS01050	WP_027637172.1	pyruvate:ferredoxin (flavodoxin) oxidoreductase	por	71254	74763	2832.41	3735.6	3416.86	3040.87	3995.71	COG0674(S:Function unknown)	COG0674(Protein of unknown function (DUF1292))	POORLY CHARACTERIZED	K03737	por	pyruvate-ferredoxin/flavodoxin oxidoreductase [EC:1.2.7.1 1.2.7.-]	map00020(Citrate cycle (TCA cycle)); map00010(Glycolysis / Gluconeogenesis); map00720(Carbon fixation pathways in prokaryotes); map00620(Pyruvate metabolism); map00650(Butanoate metabolism)	Metabolism;Metabolism;Metabolism;Metabolism;Metabolism	Carbohydrate metabolism;Carbohydrate metabolism;Energy metabolism;Carbohydrate metabolism;Carbohydrate metabolism	PF01855.16(POR_N:Pyruvate flavodoxin/ferredoxin oxidoreductase, thiamine diP-bdg); PF01558.15(POR:Pyruvate ferredoxin/flavodoxin oxidoreductase); PF10371.6(EKR:Domain of unknown function); PF17147.1(PFOR_II:Pyruvate:ferredoxin oxidoreductase core domain II); PF02775.18(TPP_enzyme_C:Thiamine pyrophosphate enzyme, C-terminal TPP binding domain); PF12838.4(Fer4_7:4Fe-4S dicluster domain); PF13484.3(…	GO:0005506(molecular_function:iron ion binding); GO:0022900(biological_process:electron transport chain); GO:0051539(molecular_function:4 iron, 4 sulfur cluster binding); GO:0016903(molecular_function:oxidoreductase activity, acting on the aldehyde or oxo group of donors); GO:0030976(molecular_function:thiamine pyrophosphate binding); GO:0051539(molecular_function:4 iron, 4 sulfur cluster binding…	GO:0005488;GO:0009987;GO:0003824;GO:0008152	WP_027637172.1(pyruvate:ferredoxin (flavodoxin) oxidoreductase [Clostridium butyricum])	sp|P19543|NIFJ_ENTAG(Pyruvate-flavodoxin oxidoreductase OS=Enterobacter agglomerans OX=549 GN=nifJ PE=3 SV=3)
NZ_WOFV02000002.1	74979	75404	GND98_RS01055	WP_058141736.1	flavodoxin	-	74979	75404	746.51	1206.2	961.41	680.56	553.02	COG0716(C:Energy production and conversion)	COG0716(Oxidoreductase required for the transfer of electrons from pyruvate to flavodoxin (By similarity))	METABOLISM							PF00258.22(Flavodoxin_1:Flavodoxin); PF12641.4(Flavodoxin_3:Flavodoxin domain)	GO:0010181(molecular_function:FMN binding)	GO:0005488	WP_058141736.1(flavodoxin [Clostridium butyricum])	sp|P00322|FLAV_CLOBE(Flavodoxin OS=Clostridium beijerinckii OX=1520 PE=1 SV=1)
NZ_WOFV02000002.1	75557	76630	GND98_RS01060	WP_035767498.1	undecaprenyldiphospho-muramoylpentapeptide beta-N-acetylglucosaminyltransferase	murG	75557	76609	9.05	20.14	8.16	12.9	13.96	COG0707(M:Cell wall/membrane/envelope biogenesis)	COG0707(Cell wall formation. Catalyzes the transfer of a GlcNAc subunit on undecaprenyl-pyrophosphoryl-MurNAc-pentapeptide (lipid intermediate I) to form undecaprenyl-pyrophosphoryl-MurNAc- (pentapeptide)GlcNAc (lipid intermediate II) (By similarity))	CELLULAR PROCESSES AND SIGNALING	K02563	murG	UDP-N-acetylglucosamine--N-acetylmuramyl-(pentapeptide) pyrophosphoryl-undecaprenol N-acetylglucosamine transferase [EC:2.4.1.227]	map04112(Cell cycle - Caulobacter); map00550(Peptidoglycan biosynthesis); map01502(Vancomycin resistance)	Cellular Processes;Metabolism;Human Diseases	Cell growth and death;Glycan biosynthesis and metabolism;Drug resistance: Antimicrobial	PF03033.17(Glyco_transf_28:Glycosyltransferase family 28 N-terminal domain); PF04101.13(Glyco_tran_28_C:Glycosyltransferase family 28 C-terminal domain); PF13528.3(Glyco_trans_1_3:Glycosyl transferase family 1)	GO:0051991(molecular_function:UDP-N-acetyl-D-glucosamine:N-acetylmuramoyl-L-alanyl-D-glutamyl-meso-2,6-diaminopimelyl-D-alanyl-D-alanine-diphosphoundecaprenol 4-beta-N-acetylglucosaminlytransferase activity); GO:0050511(molecular_function:undecaprenyldiphospho-muramoylpentapeptide beta-N-acetylglucosaminyltransferase activity); GO:0005975(biological_process:carbohydrate metabolic process); GO:000…	GO:0071840;GO:0016020;GO:0065007;GO:0009987;GO:0003824;GO:0008152;GO:0044464	ETI89154.1(Undecaprenyl-PP-MurNAc-pentapeptide-UDPGlcNAc GlcNAc transferase [Clostridium butyricum DORA_1])	sp|A6M1F0|MURG_CLOB8(UDP-N-acetylglucosamine--N-acetylmuramyl-(pentapeptide) pyrophosphoryl-undecaprenol N-acetylglucosamine transferase OS=Clostridium beijerinckii (strain ATCC 51743 / NCIMB 8052) OX=290402 GN=murG PE=3 SV=1)
NZ_WOFV02000002.1	77058	78824	GND98_RS01065	WP_156211446.1	single-stranded-DNA-specific exonuclease RecJ	recJ	77058	78824	2.86	8.17	5	4.37	3.1	COG0608(M:Cell wall/membrane/envelope biogenesis)	COG0608(Cell wall formation. Catalyzes the transfer of a GlcNAc subunit on undecaprenyl-pyrophosphoryl-MurNAc-pentapeptide (lipid intermediate I) to form undecaprenyl-pyrophosphoryl-MurNAc- (pentapeptide)GlcNAc (lipid intermediate II) (By similarity))	CELLULAR PROCESSES AND SIGNALING	K07462	recJ	single-stranded-DNA-specific exonuclease [EC:3.1.-.-]	map03430(Mismatch repair); map03440(Homologous recombination); map03410(Base excision repair)	Genetic Information Processing;Genetic Information Processing;Genetic Information Processing	Replication and repair;Replication and repair;Replication and repair	PF02272.16(DHHA1:DHHA1 domain); PF01368.17(DHH:DHH family)	GO:0008409(molecular_function:5'-3' exonuclease activity); GO:0003676(molecular_function:nucleic acid binding); GO:0006310(biological_process:DNA recombination); GO:0006281(biological_process:DNA repair)	GO:0005488;GO:0009987;GO:0003824;GO:0008152;GO:0050896	ETI89155.1(Single-stranded-DNA-specific exonuclease RecJ [Clostridium butyricum DORA_1])	sp|O32044|RECJ_BACSU(Single-stranded-DNA-specific exonuclease RecJ OS=Bacillus subtilis (strain 168) OX=224308 GN=recJ PE=3 SV=1)
NZ_WOFV02000002.1	78887	79441	GND98_RS01070	WP_024040271.1	MULTISPECIES: DJ-1/PfpI family protein	thiJ	78887	79447	277.89	221.16	226.29	322.7	385.71	COG0693(S:Function unknown)	COG0693(PfpI family)	POORLY CHARACTERIZED	K03152	thiJ	protein deglycase [EC:3.5.1.124]				PF01965.21(DJ-1_PfpI:DJ-1/PfpI family); PF07685.11(GATase_3:CobB/CobQ-like glutamine amidotransferase domain)			WP_024040271.1(DJ-1 family protein [Clostridium])	sp|Q9MAH3|DJ1B_ARATH(Protein DJ-1 homolog B OS=Arabidopsis thaliana OX=3702 GN=DJ1B PE=1 SV=1)
NZ_WOFV02000002.1	79638	82553	GND98_RS01075	WP_156211448.1	DNA topoisomerase IV subunit A	parC	79638	82553	9.2	18.29	25.3	13.68	10.87	COG0188(S:Function unknown)	COG0188(PfpI family)	POORLY CHARACTERIZED	K02621	parC	topoisomerase IV subunit A [EC:5.99.1.-]				PF00521.17(DNA_topoisoIV:DNA gyrase/topoisomerase IV, subunit A); PF03989.10(DNA_gyraseA_C:DNA gyrase C-terminal domain, beta-propeller)	GO:0005524(molecular_function:ATP binding); GO:0003677(molecular_function:DNA binding); GO:0003918(molecular_function:DNA topoisomerase type II (ATP-hydrolyzing) activity); GO:0006265(biological_process:DNA topological change); GO:0005694(cellular_component:chromosome); GO:0006265(biological_process:DNA topological change); GO:0005694(cellular_component:chromosome); GO:0003918(molecular_function:…	GO:0005488;GO:0071840;GO:0043226;GO:0009987;GO:0003824;GO:0008152;GO:0044464	WP_043663373.1(DNA topoisomerase IV subunit A [Clostridium butyricum])	sp|P94605|GYRA_CLOAB(DNA gyrase subunit A OS=Clostridium acetobutylicum (strain ATCC 824 / DSM 792 / JCM 1419 / LMG 5710 / VKM B-1787) OX=272562 GN=gyrA PE=3 SV=2)
NZ_WOFV02000002.1	82640	84589	GND98_RS01080	WP_024040273.1	type IIA DNA topoisomerase subunit B	parE	82640	84589	10.39	20.47	29.61	13.66	10.15	COG0187(S:Function unknown)	COG0187(PfpI family)	POORLY CHARACTERIZED	K02622	parE	topoisomerase IV subunit B [EC:5.99.1.-]				PF00204.22(DNA_gyraseB:DNA gyrase B); PF00986.18(DNA_gyraseB_C:DNA gyrase B subunit, carboxyl terminus); PF02518.23(HATPase_c:Histidine kinase-, DNA gyrase B-, and HSP90-like ATPase); PF01751.19(Toprim:Toprim domain); PF13589.3(HATPase_c_3:Histidine kinase-, DNA gyrase B-, and HSP90-like ATPase)	GO:0006265(biological_process:DNA topological change); GO:0005694(cellular_component:chromosome); GO:0003918(molecular_function:DNA topoisomerase type II (ATP-hydrolyzing) activity); GO:0005524(molecular_function:ATP binding); GO:0003677(molecular_function:DNA binding)	GO:0005488;GO:0043226;GO:0071840;GO:0009987;GO:0008152;GO:0003824;GO:0044464	WP_024040273.1(type IIA DNA topoisomerase subunit B [Clostridium butyricum])	sp|P05652|GYRB_BACSU(DNA gyrase subunit B OS=Bacillus subtilis (strain 168) OX=224308 GN=gyrB PE=3 SV=1)
NZ_WOFV02000002.1	85030	86418	GND98_RS01085	WP_002582045.1	MULTISPECIES: glycosyltransferase family 2 protein	-	85030	86343	139.19	296.66	260.65	246.56	158.28	COG1215(S:Function unknown)	COG1215(PfpI family)	POORLY CHARACTERIZED							PF13641.3(Glyco_tranf_2_3:Glycosyltransferase like family 2); PF13632.3(Glyco_trans_2_3:Glycosyl transferase family group 2); PF00535.23(Glycos_transf_2:Glycosyl transferase family 2); PF13506.3(Glyco_transf_21:Glycosyl transferase family 21); PF13704.3(Glyco_tranf_2_4:Glycosyl transferase family 2)	GO:0016740(molecular_function:transferase activity); GO:0016021(cellular_component:integral component of membrane); GO:0016740(molecular_function:transferase activity); GO:0016021(cellular_component:integral component of membrane); GO:0016757(molecular_function:transferase activity, transferring glycosyl groups)	GO:0003824;GO:0044425	WP_002582045.1(hypothetical protein [Clostridium])	sp|P96587|YDAM_BACSU(Uncharacterized glycosyltransferase YdaM OS=Bacillus subtilis (strain 168) OX=224308 GN=ydaM PE=3 SV=1)
NZ_WOFV02000002.1	86818	88164	GND98_RS01090	WP_002582046.1	MULTISPECIES: NADP-specific glutamate dehydrogenase	gdhA	86818	88164	494.68	598.2	398.97	1788.11	786.62	COG0334(E:Amino acid transport and metabolism)	COG0334(oxidoreductase activity, acting on the CH-NH2 group of donors, NAD or NADP as acceptor)	METABOLISM	K00262	gdhA	glutamate dehydrogenase (NADP+) [EC:1.4.1.4]	map00220(Arginine biosynthesis); map00250(Alanine, aspartate and glutamate metabolism); map00910(Nitrogen metabolism)	Metabolism;Metabolism;Metabolism	Amino acid metabolism;Amino acid metabolism;Energy metabolism	PF00208.18(ELFV_dehydrog:Glutamate/Leucine/Phenylalanine/Valine dehydrogenase); PF02812.15(ELFV_dehydrog_N:Glu/Leu/Phe/Val dehydrogenase, dimerisation domain)	GO:0006520(biological_process:cellular amino acid metabolic process); GO:0016639(molecular_function:oxidoreductase activity, acting on the CH-NH2 group of donors, NAD or NADP as acceptor); GO:0016639(molecular_function:oxidoreductase activity, acting on the CH-NH2 group of donors, NAD or NADP as acceptor); GO:0006520(biological_process:cellular amino acid metabolic process)	GO:0009987;GO:0003824;GO:0008152	WP_002582046.1(NADP-specific glutamate dehydrogenase [Clostridium])	sp|Q8RQP4|DHE4_COREF(NADP-specific glutamate dehydrogenase OS=Corynebacterium efficiens (strain DSM 44549 / YS-314 / AJ 12310 / JCM 11189 / NBRC 100395) OX=196164 GN=gdh PE=3 SV=2)
NZ_WOFV02000002.1	88343	88978	GND98_RS01095	WP_002582047.1	MULTISPECIES: hypothetical protein	-	88343	88996	4	6.77	5.78	3.6	7.37	ENOG410ZYKJ(S:Function unknown); ENOG410XPK9(S:Function unknown)	ENOG410ZYKJ(Membrane-spanning protein); ENOG410XPK9(membrane)	POORLY CHARACTERIZED;POORLY CHARACTERIZED							PF09997.6(DUF2238:Predicted membrane protein (DUF2238))	GO:0016021(cellular_component:integral component of membrane)	GO:0044425	KJZ82704.1(hypothetical protein ClosIBUN22A_CONTIG208g01498 [Clostridium sp. IBUN22A])
NZ_WOFV02000002.1	89039	90100	GND98_RS01100	WP_161424786.1	rhomboid family intramembrane serine protease	gluP	89039	90031	15.88	17.93	8.03	17.85	25.69	COG0705(S:Function unknown)	COG0705(rhomboid family)	POORLY CHARACTERIZED	K19225	gluP	rhomboid protease GluP [EC:3.4.21.105]				PF01694.19(Rhomboid:Rhomboid family)	GO:0004252(molecular_function:serine-type endopeptidase activity); GO:0016021(cellular_component:integral component of membrane)	GO:0003824;GO:0044425	WP_024040275.1(rhomboid family intramembrane serine protease [Clostridium butyricum])	sp|Q695U0|RHBL1_TOXGO(Rhomboid-like protease 1 OS=Toxoplasma gondii OX=5811 GN=ROM1 PE=2 SV=1)
NZ_WOFV02000002.1	90255	92042	GND98_RS01105	WP_153739091.1	oligoendopeptidase F	pepF	90255	92042	12.58	21.94	23.85	32.48	33.55	COG1164(S:Function unknown)	COG1164(rhomboid family)	POORLY CHARACTERIZED	K08602	pepF	oligoendopeptidase F [EC:3.4.24.-]				PF01432.17(Peptidase_M3:Peptidase family M3); PF08439.7(Peptidase_M3_N:Oligopeptidase F)	GO:0046872(molecular_function:metal ion binding); GO:0004222(molecular_function:metalloendopeptidase activity)	GO:0003824;GO:0005488	WP_027637164.1(oligoendopeptidase F [Clostridium butyricum])	sp|O31605|PEPF_BACSU(Oligoendopeptidase F homolog OS=Bacillus subtilis (strain 168) OX=224308 GN=yjbG PE=3 SV=2)
NZ_WOFV02000002.1	92088	92489	GND98_RS01110	WP_146867927.1	hypothetical protein	-	92088	92465	25.5	8.29	8.06	21.85	17.69	ENOG410YW4D(S:Function unknown)	ENOG410YW4D(-)	POORLY CHARACTERIZED										WP_027637163.1(hypothetical protein [Clostridium butyricum])
NZ_WOFV02000002.1	92818	93228	GND98_RS01115	WP_002582052.1	MULTISPECIES: hypothetical protein	-	93079	93228	235.48	448.17	238.57	371.38	247.5											GO:0016021(cellular_component:integral component of membrane)	GO:0044425	EDT75212.1(conserved hypothetical protein [Clostridium butyricum 5521])
NZ_WOFV02000002.1	93399	93626	GND98_RS01120	WP_002582053.1	MULTISPECIES: D-alanine--poly(phosphoribitol) ligase subunit DltC	dltC	93399	93629	134.45	143.64	145.98	187.66	123.76	COG0236(S:Function unknown)	COG0236(-)	POORLY CHARACTERIZED	K14188	dltC	D-alanine--poly(phosphoribitol) ligase subunit 2 [EC:6.1.1.13]	map00473(D-Alanine metabolism); map05150(Staphylococcus aureus infection); map02020(Two-component system); map01503(Cationic antimicrobial peptide (CAMP) resistance)	Metabolism;Human Diseases;Environmental Information Processing;Human Diseases	Metabolism of other amino acids;Infectious diseases: Bacterial;Signal transduction;Drug resistance: Antimicrobial	PF00550.22(PP-binding:Phosphopantetheine attachment site)	GO:0005737(cellular_component:cytoplasm); GO:0008483(molecular_function:transaminase activity); GO:0036370(molecular_function:D-alanyl carrier activity); GO:0071555(biological_process:cell wall organization); GO:0070395(biological_process:lipoteichoic acid biosynthetic process); GO:0016874(molecular_function:ligase activity); GO:0036370(molecular_function:D-alanyl carrier activity); GO:0016874(mo…	GO:0005488;GO:0071840;GO:0009987;GO:0003824;GO:0008152;GO:0044464;GO:0140104	WP_002582053.1(D-alanine--poly(phosphoribitol) ligase subunit DltC [Clostridium])	sp|Q9CG51|DLTC_LACLA(D-alanyl carrier protein OS=Lactococcus lactis subsp. lactis (strain IL1403) OX=272623 GN=dltC PE=3 SV=1)
NZ_WOFV02000002.1	93742	94896	GND98_RS01125	WP_024040278.1	MULTISPECIES: D-alanyl-lipoteichoic acid biosynthesis protein DltB	dltB	93742	94896	19.45	24.22	19.35	23.91	23.48	COG1696(M:Cell wall/membrane/envelope biogenesis)	COG1696(Membrane bOund o-acyl transferase mboat family protein)	CELLULAR PROCESSES AND SIGNALING	K03739	dltB	membrane protein involved in D-alanine export	map05150(Staphylococcus aureus infection); map02020(Two-component system); map01503(Cationic antimicrobial peptide (CAMP) resistance)	Human Diseases;Environmental Information Processing;Human Diseases	Infectious diseases: Bacterial;Signal transduction;Drug resistance: Antimicrobial	PF03062.16(MBOAT:MBOAT, membrane-bound O-acyltransferase family); PF13813.3(MBOAT_2:Membrane bound O-acyl transferase family)	GO:0016021(cellular_component:integral component of membrane); GO:0016740(molecular_function:transferase activity); GO:0016021(cellular_component:integral component of membrane)	GO:0003824;GO:0044425	WP_024040278.1(D-alanyl-lipoteichoic acid biosynthesis protein DltB [Clostridium])	sp|P39580|DLTB_BACSU(Protein DltB OS=Bacillus subtilis (strain 168) OX=224308 GN=dltB PE=3 SV=1)
NZ_WOFV02000002.1	94893	96410	GND98_RS01130	WP_154826802.1	MULTISPECIES: amino acid adenylation domain-containing protein	dltA	94893	96410	7.1	18.43	13.23	25.1	18.9	COG1020(Q:Secondary metabolites biosynthesis, transport and catabolism)	COG1020(non-ribosomal peptide synthetase)	METABOLISM	K03367	dltA	D-alanine--poly(phosphoribitol) ligase subunit 1 [EC:6.1.1.13]	map00473(D-Alanine metabolism); map05150(Staphylococcus aureus infection); map02020(Two-component system); map01503(Cationic antimicrobial peptide (CAMP) resistance)	Metabolism;Human Diseases;Environmental Information Processing;Human Diseases	Metabolism of other amino acids;Infectious diseases: Bacterial;Signal transduction;Drug resistance: Antimicrobial	PF00501.25(AMP-binding:AMP-binding enzyme); PF13193.3(AMP-binding_C:AMP-binding enzyme C-terminal domain)	GO:0005524(molecular_function:ATP binding); GO:0047473(molecular_function:D-alanine-poly(phosphoribitol) ligase activity); GO:0070395(biological_process:lipoteichoic acid biosynthetic process); GO:0005737(cellular_component:cytoplasm); GO:0005737(cellular_component:cytoplasm); GO:0070395(biological_process:lipoteichoic acid biosynthetic process); GO:0047473(molecular_function:D-alanine-poly(phosp…	GO:0005488;GO:0009987;GO:0003824;GO:0008152;GO:0044464	ETI89168.1(D-alanine-poly(phosphoribitol) ligase subunit 1 [Clostridium butyricum DORA_1])	sp|C3P4I7|DLTA_BACAA(D-alanine--D-alanyl carrier protein ligase OS=Bacillus anthracis (strain A0248) OX=592021 GN=dltA PE=3 SV=1)
NZ_WOFV02000002.1	96534	97715	GND98_RS01135	WP_156211450.1	D-alanyl-lipoteichoic acid biosynthesis protein DltD	dltD	96534	97619	8.61	16.47	15.23	23.65	15.02	COG3966(M:Cell wall/membrane/envelope biogenesis)	COG3966(D-alanyl-lipoteichoic acid biosynthesis protein DltD)	CELLULAR PROCESSES AND SIGNALING	K03740	dltD	D-alanine transfer protein	map05150(Staphylococcus aureus infection); map02020(Two-component system); map01503(Cationic antimicrobial peptide (CAMP) resistance)	Human Diseases;Environmental Information Processing;Human Diseases	Infectious diseases: Bacterial;Signal transduction;Drug resistance: Antimicrobial	PF04914.9(DltD_C:DltD C-terminal region); PF04918.9(DltD_M:DltD central region)	GO:0016021(cellular_component:integral component of membrane); GO:0070395(biological_process:lipoteichoic acid biosynthetic process); GO:0016740(molecular_function:transferase activity); GO:0005886(cellular_component:plasma membrane); GO:0070395(biological_process:lipoteichoic acid biosynthetic process); GO:0016021(cellular_component:integral component of membrane); GO:0005886(cellular_component:…	GO:0016020;GO:0009987;GO:0003824;GO:0008152;GO:0044464;GO:0044425	WP_024040280.1(D-alanyl-lipoteichoic acid biosynthesis protein DltD [Clostridium butyricum])	sp|P39578|DLTD_BACSU(Protein DltD OS=Bacillus subtilis (strain 168) OX=224308 GN=dltD PE=3 SV=1)
NZ_WOFV02000002.1	97958	98629	GND98_RS01140	WP_156211452.1	ATP-binding cassette domain-containing protein	znuC	97958	98629	19.98	18.42	5.81	16.33	36.84	COG1121(P:Inorganic ion transport and metabolism)	COG1121((ABC) transporter)	METABOLISM	K09817	znuC	zinc transport system ATP-binding protein [EC:3.6.3.-]	map02010(ABC transporters)	Environmental Information Processing	Membrane transport	PF00005.24(ABC_tran:ABC transporter); PF13304.3(AAA_21:AAA domain, putative AbiEii toxin, Type IV TA system)	GO:0005524(molecular_function:ATP binding); GO:0016887(molecular_function:ATPase activity)	GO:0005488;GO:0003824	WP_024040281.1(metal ABC transporter ATP-binding protein [Clostridium butyricum])	sp|O83078|Y035_TREPA(Probable metal transport system ATP-binding protein TP_0035 OS=Treponema pallidum (strain Nichols) OX=243276 GN=TP_0035 PE=3 SV=1)
NZ_WOFV02000002.1	98651	99451	GND98_RS01145	WP_003408971.1	MULTISPECIES: metal ABC transporter permease	znuB	98669	99451	32.58	15.64	19.9	17.63	41.87	COG1108(P:Inorganic ion transport and metabolism)	COG1108(ABC transporter)	METABOLISM	K09816	znuB	zinc transport system permease protein	map02010(ABC transporters)	Environmental Information Processing	Membrane transport	PF00950.14(ABC-3:ABC 3 transport family); PF01032.15(FecCD:FecCD transport family)	GO:0043190(cellular_component:ATP-binding cassette (ABC) transporter complex); GO:0042626(molecular_function:ATPase activity, coupled to transmembrane movement of substances); GO:0016874(molecular_function:ligase activity); GO:0005887(cellular_component:integral component of plasma membrane); GO:0042626(molecular_function:ATPase activity, coupled to transmembrane movement of substances); GO:00431…	GO:0005215;GO:0003824;GO:0032991;GO:0044464;GO:0044425	WP_002582058.1(metal ABC transporter permease [Clostridium])	sp|O83079|Y036_TREPA(Probable metal transport system membrane protein TP_0036 OS=Treponema pallidum (strain Nichols) OX=243276 GN=TP_0036 PE=3 SV=1)
NZ_WOFV02000002.1	99501	99923	GND98_RS01150	WP_024040282.1	MULTISPECIES: transcriptional repressor	-	99501	99941	332.79	292.95	179.98	205.78	331.41	COG0735(P:Inorganic ion transport and metabolism)	COG0735(ABC transporter)	METABOLISM							PF01475.16(FUR:Ferric uptake regulator family)	GO:0003700(molecular_function:transcription factor activity, sequence-specific DNA binding); GO:0003677(molecular_function:DNA binding); GO:0003677(molecular_function:DNA binding); GO:0003700(molecular_function:transcription factor activity, sequence-specific DNA binding)	GO:0005488;GO:0140110	KJZ82693.1(hypothetical protein ClosIBUN22A_CONTIG208g01482 [Clostridium sp. IBUN22A])	sp|P54574|FUR_BACSU(Ferric uptake regulation protein OS=Bacillus subtilis (strain 168) OX=224308 GN=fur PE=1 SV=2)
NZ_WOFV02000002.1	99984	100535	GND98_RS01155	WP_024040283.1	hypothetical protein	-	99984	100535	4.72	5.42	11.49	5.06	7.64	COG1971(P:Inorganic ion transport and metabolism)	COG1971(ABC transporter)	METABOLISM							PF02659.12(Mntp:Putative manganese efflux pump)	GO:0006811(biological_process:ion transport); GO:0016021(cellular_component:integral component of membrane); GO:0005886(cellular_component:plasma membrane)	GO:0016020;GO:0044464;GO:0044425;GO:0051179	ETI89173.1(Membrane protein [Clostridium butyricum DORA_1])	sp|Q97KG9|MNTP_CLOAB(Putative manganese efflux pump MntP OS=Clostridium acetobutylicum (strain ATCC 824 / DSM 792 / JCM 1419 / LMG 5710 / VKM B-1787) OX=272562 GN=mntP PE=3 SV=1)
NZ_WOFV02000002.1	100917	102131	GND98_RS01160	WP_043663391.1	6-phosphofructokinase	pfk	100917	102131	58.39	93.39	148.22	115.35	62.22	COG0205(P:Inorganic ion transport and metabolism)	COG0205(ABC transporter)	METABOLISM	K21071	pfk	ATP-dependent phosphofructokinase / diphosphate-dependent phosphofructokinase [EC:2.7.1.11 2.7.1.90]	map00680(Methane metabolism); map00010(Glycolysis / Gluconeogenesis); map00030(Pentose phosphate pathway); map00051(Fructose and mannose metabolism); map00052(Galactose metabolism)	Metabolism;Metabolism;Metabolism;Metabolism;Metabolism	Energy metabolism;Carbohydrate metabolism;Carbohydrate metabolism;Carbohydrate metabolism;Carbohydrate metabolism	PF00365.17(PFK:Phosphofructokinase)	GO:0003872(molecular_function:6-phosphofructokinase activity); GO:0047334(molecular_function:diphosphate-fructose-6-phosphate 1-phosphotransferase activity); GO:0046872(molecular_function:metal ion binding); GO:0006002(biological_process:fructose 6-phosphate metabolic process); GO:0005737(cellular_component:cytoplasm); GO:0005737(cellular_component:cytoplasm); GO:0016787(molecular_function:hydrol…	GO:0005488;GO:0009987;GO:0003824;GO:0008152;GO:0044464	WP_043663391.1(6-phosphofructokinase [Clostridium butyricum])	sp|E1VB09|PFP_HALED(Pyrophosphate--fructose 6-phosphate 1-phosphotransferase OS=Halomonas elongata (strain ATCC 33173 / DSM 2581 / NBRC 15536 / NCIMB 2198 / 1H9) OX=768066 GN=pfp PE=1 SV=1)
NZ_WOFV02000002.1	102203	103513	GND98_RS01165	WP_002582062.1	MULTISPECIES: aminotransferase class V-fold PLP-dependent enzyme	-	102203	103513	8.36	6.1	20.49	10.47	5.01	COG0520(P:Inorganic ion transport and metabolism)	COG0520(ABC transporter)	METABOLISM							PF00266.16(Aminotran_5:Aminotransferase class-V); PF01212.18(Beta_elim_lyase:Beta-eliminating lyase)	GO:0003824(molecular_function:catalytic activity); GO:0031071(molecular_function:cysteine desulfurase activity); GO:0008483(molecular_function:transaminase activity)	GO:0003824	WP_002582062.1(aminotransferase class V-fold PLP-dependent enzyme [Clostridium])	sp|Q9Z7L5|CSD_CHLPN(Probable cysteine desulfurase OS=Chlamydia pneumoniae OX=83558 GN=csd PE=3 SV=1)
NZ_WOFV02000002.1	103655	104122	GND98_RS01170	WP_027637159.1	hypothetical protein	-	103742	104122	1.03	1.36	1.06	0.94	0.7													WP_027637159.1(hypothetical protein [Clostridium butyricum])
NZ_WOFV02000002.1	104131	104766	GND98_RS01175	WP_027637158.1	MULTISPECIES: DUF4397 domain-containing protein	-	104131	104766	4.39	12.14	11.74	8.34	6.98	ENOG4111QW4(S:Function unknown)	ENOG4111QW4(LPXTG-motif cell wall anchor domain)	POORLY CHARACTERIZED							PF14344.3(DUF4397:Domain of unknown function (DUF4397))			WP_027637158.1(DUF4397 domain-containing protein [Clostridium butyricum])
NZ_WOFV02000002.1	104847	105452	GND98_RS01180	WP_003429364.1	MULTISPECIES: TetR/AcrR family transcriptional regulator	-	104847	105452	26.52	44.3	16.51	14.28	27.64	ENOG4111IM0(K:Transcription)	ENOG4111IM0(Transcriptional regulator, TetR family)	INFORMATION STORAGE AND PROCESSING							PF00440.20(TetR_N:Bacterial regulatory proteins, tetR family)	GO:0003677(molecular_function:DNA binding); GO:0006355(biological_process:regulation of transcription, DNA-templated); GO:0006351(biological_process:transcription, DNA-templated)	GO:0005488;GO:0065007;GO:0009987;GO:0008152	WP_003429364.1(TetR/AcrR family transcriptional regulator [Clostridium butyricum])	sp|P32398|YHGD_BACSU(Uncharacterized HTH-type transcriptional regulator YhgD OS=Bacillus subtilis (strain 168) OX=224308 GN=yhgD PE=4 SV=1)
NZ_WOFV02000002.1	105841	107766	GND98_RS01185	WP_027637157.1	ABC-F family ATP-binding cassette domain-containing protein	-	105841	107766	21.13	40.29	26.82	29.23	25.39	COG0488(K:Transcription)	COG0488(Transcriptional regulator, TetR family)	INFORMATION STORAGE AND PROCESSING	K06158		ATP-binding cassette, subfamily F, member 3				PF00005.24(ABC_tran:ABC transporter); PF12848.4(ABC_tran_Xtn:ABC transporter); PF13304.3(AAA_21:AAA domain, putative AbiEii toxin, Type IV TA system); PF02463.16(SMC_N:RecF/RecN/SMC N terminal domain); PF16326.2(ABC_tran_CTD:ABC transporter C-terminal domain); PF00910.19(RNA_helicase:RNA helicase); PF08477.10(Roc:Ras of Complex, Roc, domain of DAPkinase)	GO:0016887(molecular_function:ATPase activity); GO:0005524(molecular_function:ATP binding); GO:0003677(molecular_function:DNA binding); GO:0005524(molecular_function:ATP binding); GO:0016887(molecular_function:ATPase activity); GO:0003677(molecular_function:DNA binding)	GO:0005488;GO:0003824	WP_027637157.1(ABC transporter ATP-binding protein [Clostridium butyricum])	sp|O05519|YDIF_BACSU(Uncharacterized ABC transporter ATP-binding protein YdiF OS=Bacillus subtilis (strain 168) OX=224308 GN=ydiF PE=3 SV=2)
NZ_WOFV02000002.1	107892	108329	GND98_RS01190	WP_002582067.1	MULTISPECIES: dUTP diphosphatase	dut	107892	108329	67.99	63.13	152.62	73.31	31.41	COG0756(F:Nucleotide transport and metabolism)	COG0756(This enzyme is involved in nucleotide metabolism it produces dUMP, the immediate precursor of thymidine nucleotides and it decreases the intracellular concentration of dUTP so that uracil cannot be incorporated into DNA (By similarity))	METABOLISM	K01520	dut	dUTP pyrophosphatase [EC:3.6.1.23]	map00240(Pyrimidine metabolism)	Metabolism	Nucleotide metabolism	PF00692.16(dUTPase:dUTPase)	GO:0004170(molecular_function:dUTP diphosphatase activity); GO:0000287(molecular_function:magnesium ion binding); GO:0006226(biological_process:dUMP biosynthetic process); GO:0046080(biological_process:dUTP metabolic process); GO:0046080(biological_process:dUTP metabolic process); GO:0004527(molecular_function:exonuclease activity); GO:0000287(molecular_function:magnesium ion binding); GO:0006226…	GO:0005488;GO:0009987;GO:0003824;GO:0008152	WP_002582067.1(dUTP diphosphatase [Clostridium])	sp|A6TLM6|DUT_ALKMQ(Deoxyuridine 5'-triphosphate nucleotidohydrolase OS=Alkaliphilus metalliredigens (strain QYMF) OX=293826 GN=dut PE=3 SV=1)
NZ_WOFV02000002.1	108537	109082	GND98_RS01195	WP_146867921.1	hypothetical protein	-	108537	109082	7.49	10.23	9.52	11.08	12.65										PF05738.10(Cna_B:Cna protein B-type domain)	GO:0004069(molecular_function:L-aspartate:2-oxoglutarate aminotransferase activity)	GO:0003824	WP_002582068.1(hypothetical protein [Clostridium])
NZ_WOFV02000002.1	109184	114463	GND98_RS01200	WP_156211456.1	diguanylate cyclase	-	109184	114463	2.42	10.09	4.11	4.76	7.44	ENOG410XNMH(F:Nucleotide transport and metabolism)	ENOG410XNMH(This enzyme is involved in nucleotide metabolism it produces dUMP, the immediate precursor of thymidine nucleotides and it decreases the intracellular concentration of dUTP so that uracil cannot be incorporated into DNA (By similarity))	METABOLISM							PF00990.18(GGDEF:Diguanylate cyclase, GGDEF domain); PF13424.3(TPR_12:Tetratricopeptide repeat); PF13191.3(AAA_16:AAA ATPase domain); PF13401.3(AAA_22:AAA domain)			WP_027637155.1(GGDEF domain-containing protein [Clostridium butyricum])	sp|P75908|DGCT_ECOLI(Probable diguanylate cyclase DgcT OS=Escherichia coli (strain K12) OX=83333 GN=dgcT PE=1 SV=1)
NZ_WOFV02000002.1	114641	115903	GND98_RS01205	WP_024040288.1	uracil-xanthine permease	pyrP	114641	115903	62.89	66.11	126.72	59.21	37.03	COG2233(F:Nucleotide transport and metabolism)	COG2233(This enzyme is involved in nucleotide metabolism it produces dUMP, the immediate precursor of thymidine nucleotides and it decreases the intracellular concentration of dUTP so that uracil cannot be incorporated into DNA (By similarity))	METABOLISM	K02824	pyrP	uracil permease				PF00860.17(Xan_ur_permease:Permease family)	GO:0015210(molecular_function:uracil transmembrane transporter activity); GO:0016021(cellular_component:integral component of membrane)	GO:0005215;GO:0044425	ETI89183.1(Uracil permease [Clostridium butyricum DORA_1])	sp|P41006|PYRP_BACCL(Uracil permease OS=Bacillus caldolyticus OX=1394 GN=pyrP PE=3 SV=1)
NZ_WOFV02000002.1	116181	116900	GND98_RS01210	WP_156211458.1	polysaccharide deacetylase family protein	-	116223	116900	28.51	1.76	6.43	2.02	82.03	COG0726(F:Nucleotide transport and metabolism)	COG0726(This enzyme is involved in nucleotide metabolism it produces dUMP, the immediate precursor of thymidine nucleotides and it decreases the intracellular concentration of dUTP so that uracil cannot be incorporated into DNA (By similarity))	METABOLISM							PF01522.18(Polysacc_deac_1:Polysaccharide deacetylase)	GO:0016810(molecular_function:hydrolase activity, acting on carbon-nitrogen (but not peptide) bonds); GO:0005975(biological_process:carbohydrate metabolic process)	GO:0003824;GO:0008152	WP_027637153.1(polysaccharide deacetylase [Clostridium butyricum])	sp|O07596|YHEN_BACSU(Putative polysaccharide deacetylase YheN OS=Bacillus subtilis (strain 168) OX=224308 GN=yheN PE=3 SV=1)
NZ_WOFV02000002.1	116976	117521	GND98_RS01215	WP_024040290.1	tryptophan transporter	-	116976	117494	923.31	92.98	135.58	40.95	2746.54	ENOG4111UPK(S:Function unknown)	ENOG4111UPK(tryptophan transport protein)	POORLY CHARACTERIZED							PF17099.2(TrpP:Tryptophan transporter TrpP)	GO:0016021(cellular_component:integral component of membrane)	GO:0044425	ETI89185.1(Tryptophan transport protein [Clostridium butyricum DORA_1])	sp|P58725|TRPP_CLOPE(Probable tryptophan transport protein OS=Clostridium perfringens (strain 13 / Type A) OX=195102 GN=trpP PE=3 SV=1)
NZ_WOFV02000002.1	118022	119353	GND98_RS01220	WP_002582074.1	MULTISPECIES: EAL domain-containing protein	-	118022	119359	14.95	55.43	21.34	36.13	91.96	ENOG410XNMH(S:Function unknown)	ENOG410XNMH(tryptophan transport protein)	POORLY CHARACTERIZED							PF00563.17(EAL:EAL domain); PF00990.18(GGDEF:Diguanylate cyclase, GGDEF domain)			WP_002582074.1(GGDEF domain-containing protein [Clostridium])	sp|Q9I310|Y1727_PSEAE(Uncharacterized signaling protein PA1727 OS=Pseudomonas aeruginosa (strain ATCC 15692 / DSM 22644 / CIP 104116 / JCM 14847 / LMG 12228 / 1C / PRS 101 / PAO1) OX=208964 GN=PA1727 PE=1 SV=1)
NZ_WOFV02000002.1	119511	119699	GND98_RS01225	WP_002582076.1	MULTISPECIES: DUF4250 domain-containing protein	-	119381	119503	103.08	0	0	0	38.19													EMU53571.1(hypothetical protein CBDKU1_25200 [Clostridium butyricum DKU-01])
NZ_WOFV02000002.1	119897	120763	GND98_RS01230	WP_156211460.1	tRNA 2-thiocytidine biosynthesis protein TtcA	-	119511	119699	4.79	0	0	0	6.45	ENOG410XVT5(S:Function unknown)	ENOG410XVT5(-)	POORLY CHARACTERIZED							PF14056.3(DUF4250:Domain of unknown function (DUF4250))	GO:0016740(molecular_function:transferase activity)	GO:0003824	WP_002582076.1(DUF4250 domain-containing protein [Clostridium])
NZ_WOFV02000002.1	121038	121253	GND98_RS01235	WP_002582078.1	MULTISPECIES: PspC domain-containing protein	-	119897	120763	38.01	43.52	34.6	42.49	40.35	COG0037(S:Function unknown)	COG0037(-)	POORLY CHARACTERIZED							PF01171.17(ATP_bind_3:PP-loop family); PF02540.14(NAD_synthase:NAD synthase)	GO:0051539(molecular_function:4 iron, 4 sulfur cluster binding); GO:0005524(molecular_function:ATP binding); GO:0004519(molecular_function:endonuclease activity); GO:0046872(molecular_function:metal ion binding); GO:0016740(molecular_function:transferase activity); GO:0008033(biological_process:tRNA processing); GO:0016740(molecular_function:transferase activity); GO:0046872(molecular_function:me…	GO:0005488;GO:0009987;GO:0003824;GO:0008152	WP_027637151.1(tRNA 2-thiocytidine biosynthesis protein TtcA [Clostridium butyricum])	sp|Q39QC5|TTCA_GEOMG(tRNA-cytidine(32) 2-sulfurtransferase OS=Geobacter metallireducens (strain GS-15 / ATCC 53774 / DSM 7210) OX=269799 GN=ttcA PE=3 SV=2)
NZ_WOFV02000002.1	121341	121940	GND98_RS01240	WP_003408809.1	ECF transporter S component	-	121038	121253	60.78	99.03	81.66	152.21	170.88	COG1983(S:Function unknown)	COG1983(phage shock protein C)	POORLY CHARACTERIZED	K03973	pspC	phage shock protein C				PF04024.9(PspC:PspC domain)	GO:0016021(cellular_component:integral component of membrane); GO:0016021(cellular_component:integral component of membrane); GO:0003677(molecular_function:DNA binding)	GO:0005488;GO:0044425	WP_002582078.1(PspC domain-containing protein [Clostridium])
NZ_WOFV02000002.1	122231	122419	GND98_RS01245	WP_002582080.1	MULTISPECIES: alpha/beta-type small acid-soluble spore protein	-	121383	121940	104.94	149.56	191.02	209.49	184.57	COG4684(S:Function unknown)	COG4684(membrAne)	POORLY CHARACTERIZED							PF12822.4(DUF3816:Protein of unknown function (DUF3816))	GO:0005215(molecular_function:transporter activity); GO:0016021(cellular_component:integral component of membrane)	GO:0005215;GO:0044425	ALP91798.1(hypothetical protein ATN24_04610 [Clostridium butyricum])
NZ_WOFV02000002.1	122345	123136	GND98_RS01250	WP_156211462.1	hypothetical protein	kdpA	122345	123136	0.74	0.48	3.02	1.99	1.76	COG2060(P:Inorganic ion transport and metabolism)	COG2060(One of the components of the high-affinity ATP-driven potassium transport (or KDP) system, which catalyzes the hydrolysis of ATP coupled with the exchange of hydrogen and potassium ions (By similarity))	METABOLISM	K01546	kdpA	K+-transporting ATPase ATPase A chain [EC:3.6.3.12]	map02020(Two-component system)	Environmental Information Processing	Signal transduction	PF03814.12(KdpA:Potassium-transporting ATPase A subunit)	GO:0030955(molecular_function:potassium ion binding); GO:0008556(molecular_function:potassium-transporting ATPase activity); GO:0005887(cellular_component:integral component of plasma membrane); GO:0008556(molecular_function:potassium-transporting ATPase activity); GO:0016021(cellular_component:integral component of membrane); GO:0005886(cellular_component:plasma membrane)	GO:0044464;GO:0005488;GO:0016020;GO:0005215;GO:0003824;GO:0044425	ETI89193.1(Potassium-transporting ATPase A chain [Clostridium butyricum DORA_1])	sp|B2TMJ1|KDPA_CLOBB(Potassium-transporting ATPase potassium-binding subunit OS=Clostridium botulinum (strain Eklund 17B / Type B) OX=935198 GN=kdpA PE=3 SV=1)
NZ_WOFV02000002.1	123464	123853	GND98_RS01255	WP_024040292.1	PTS-dependent dihydroxyacetone kinase phosphotransferase subunit DhaM	-	123464	123838	11.07	43.42	5.44	21.18	55.93	COG3412(G:Carbohydrate transport and metabolism)	COG3412(Dihydroxyacetone kinase)	METABOLISM							PF03610.13(EIIA-man:PTS system fructose IIA component)	GO:0016301(molecular_function:kinase activity); GO:0009401(biological_process:phosphoenolpyruvate-dependent sugar phosphotransferase system); GO:0016021(cellular_component:integral component of membrane); GO:0009401(biological_process:phosphoenolpyruvate-dependent sugar phosphotransferase system); GO:0016021(cellular_component:integral component of membrane); GO:0016301(molecular_function:kinase …	GO:0003824;GO:0044425;GO:0051179	ETI89194.1(Dihydroxyacetone kinase, phosphotransfer subunit [Clostridium butyricum DORA_1])	sp|Q92ET9|DHAM2_LISIN(PEP-dependent dihydroxyacetone kinase 2, phosphoryl donor subunit DhaM OS=Listeria innocua serovar 6a (strain ATCC BAA-680 / CLIP 11262) OX=272626 GN=dhaM-2 PE=1 SV=1)
NZ_WOFV02000002.1	123874	124500	GND98_RS01260	WP_024040293.1	MULTISPECIES: dihydroxyacetone kinase subunit L	dhaL	123874	124500	8.95	15.62	5.6	19.24	33.54	COG2376(G:Carbohydrate transport and metabolism)	COG2376(Dihydroxyacetone kinase)	METABOLISM	K05879	dhaL	phosphoenolpyruvate---glycerone phosphotransferase subunit DhaL [EC:2.7.1.121]	map00561(Glycerolipid metabolism)	Metabolism	Lipid metabolism	PF02734.14(Dak2:DAK2 domain)	GO:0004371(molecular_function:glycerone kinase activity); GO:0006071(biological_process:glycerol metabolic process)	GO:0003824;GO:0008152;GO:0009987	EDT75340.1(dihydroxyacetone kinase, L subunit [Clostridium butyricum 5521])	sp|P45620|Y235_MYCCT(Putative kinase MCAP_0235 OS=Mycoplasma capricolum subsp. capricolum (strain California kid / ATCC 27343 / NCTC 10154) OX=340047 GN=MCAP_0235 PE=4 SV=2)
NZ_WOFV02000002.1	124538	125533	GND98_RS01265	WP_024040294.1	dihydroxyacetone kinase subunit DhaK	dhaK	124538	125500	10.2	31.5	8.63	17.61	35.58	COG2376(G:Carbohydrate transport and metabolism)	COG2376(Dihydroxyacetone kinase)	METABOLISM	K05878	dhaK	phosphoenolpyruvate---glycerone phosphotransferase subunit DhaK [EC:2.7.1.121]	map00561(Glycerolipid metabolism)	Metabolism	Lipid metabolism	PF02733.14(Dak1:Dak1 domain)	GO:0004371(molecular_function:glycerone kinase activity); GO:0006071(biological_process:glycerol metabolic process)	GO:0003824;GO:0008152;GO:0009987	ETI89196.1(Dihydroxyacetone kinase, DhaK subunit [Clostridium butyricum DORA_1])	sp|Q927E6|DHAK1_LISIN(PTS-dependent dihydroxyacetone kinase 1, dihydroxyacetone-binding subunit DhaK OS=Listeria innocua serovar 6a (strain ATCC BAA-680 / CLIP 11262) OX=272626 GN=dhaK-1 PE=3 SV=1)
NZ_WOFV02000002.1	125735	128350	GND98_RS01270	WP_156211464.1	ATP-dependent chaperone ClpB	clpB	125735	128350	75.61	921.04	71.04	35.65	156.12	COG0542(G:Carbohydrate transport and metabolism)	COG0542(Dihydroxyacetone kinase)	METABOLISM	K03695	clpB	ATP-dependent Clp protease ATP-binding subunit ClpB	map04213(Longevity regulating pathway - multiple species)	Organismal Systems	Aging	PF07724.11(AAA_2:AAA domain (Cdc48 subfamily)); PF10431.6(ClpB_D2-small:C-terminal, D2-small domain, of ClpB protein); PF00004.26(AAA:ATPase family associated with various cellular activities (AAA)); PF02861.17(Clp_N:Clp amino terminal domain, pathogenicity island component); PF07728.11(AAA_5:AAA domain (dynein-related subfamily)); PF13191.3(AAA_16:AAA ATPase domain); PF13173.3(AAA_14:AAA domain)…	GO:0005524(molecular_function:ATP binding); GO:0019538(biological_process:protein metabolic process); GO:0042026(biological_process:protein refolding); GO:0009408(biological_process:response to heat); GO:0005737(cellular_component:cytoplasm)	GO:0005488;GO:0009987;GO:0008152;GO:0050896;GO:0044464	WP_024040295.1(ATP-dependent chaperone ClpB [Clostridium sp. HMSC19A10])	sp|Q8XKG8|CLPB_CLOPE(Chaperone protein ClpB OS=Clostridium perfringens (strain 13 / Type A) OX=195102 GN=clpB PE=3 SV=1)
NZ_WOFV02000002.1	128665	130176	GND98_RS01275	WP_156211466.1	flotillin	-	128770	130176	5.46	20.8	5.95	11.69	14.14	COG2268(G:Carbohydrate transport and metabolism)	COG2268(Dihydroxyacetone kinase)	METABOLISM	K07192		flotillin	map04910(Insulin signaling pathway)	Organismal Systems	Endocrine system	PF01145.22(Band_7:SPFH domain / Band 7 family); PF15975.2(Flot:Flotillin)	GO:0016021(cellular_component:integral component of membrane)	GO:0044425	WP_103672961.1(flotillin [Clostridium sp. 3-3])	sp|O32076|YUAG_BACSU(Uncharacterized protein YuaG OS=Bacillus subtilis (strain 168) OX=224308 GN=yuaG PE=4 SV=1)
NZ_WOFV02000002.1	130242	131504	GND98_RS01280	WP_024040297.1	helix-turn-helix transcriptional regulator	-	130242	131504	161.21	155.45	85.49	159.85	211.13	COG1396(G:Carbohydrate transport and metabolism)	COG1396(Dihydroxyacetone kinase)	METABOLISM							PF13424.3(TPR_12:Tetratricopeptide repeat); PF12844.4(HTH_19:Helix-turn-helix domain); PF07719.14(TPR_2:Tetratricopeptide repeat); PF00515.25(TPR_1:Tetratricopeptide repeat); PF13181.3(TPR_8:Tetratricopeptide repeat)	GO:0043565(molecular_function:sequence-specific DNA binding)	GO:0005488	ETI89199.1(Xre family DNA-binding protein [Clostridium butyricum DORA_1])
NZ_WOFV02000002.1	131521	132828	GND98_RS01285	WP_024040298.1	MULTISPECIES: helix-turn-helix transcriptional regulator	-	131521	132813	156.04	195.51	70.88	118.34	182.4	COG1396(G:Carbohydrate transport and metabolism)	COG1396(Dihydroxyacetone kinase)	METABOLISM							PF13424.3(TPR_12:Tetratricopeptide repeat); PF12844.4(HTH_19:Helix-turn-helix domain); PF01381.19(HTH_3:Helix-turn-helix); PF13560.3(HTH_31:Helix-turn-helix domain)	GO:0043565(molecular_function:sequence-specific DNA binding)	GO:0005488	WP_024040298.1(transcriptional regulator [Clostridium])
NZ_WOFV02000002.1	133079	133252	GND98_RS01290	WP_024040299.1	hypothetical protein	-	133079	133225	298.53	185.65	117.22	100.02	301.07													ETI89201.1(hypothetical protein Q607_CBUC00182G0181 [Clostridium butyricum DORA_1])
NZ_WOFV02000002.1	133343	134305	GND98_RS01295	WP_024040300.1	ribonuclease HI	rnhA	133343	134305	7.29	21.26	15.92	17.08	18.49	COG3341(S:Function unknown)	COG3341(ribonuclease)	POORLY CHARACTERIZED	K03469	rnhA	ribonuclease HI [EC:3.1.26.4]	map03030(DNA replication)	Genetic Information Processing	Replication and repair	PF01693.13(Cauli_VI:Caulimovirus viroplasmin); PF00075.21(RNase_H:RNase H); PF13456.3(RVT_3:Reverse transcriptase-like)	GO:0003676(molecular_function:nucleic acid binding); GO:0004523(molecular_function:RNA-DNA hybrid ribonuclease activity)	GO:0003824;GO:0005488	WP_024040300.1(ribonuclease HI [Clostridium butyricum])
NZ_WOFV02000002.1	134345	135310	GND98_RS01300	WP_024040301.1	DUF1232 domain-containing protein	-	134345	135289	4.02	13.59	7.91	7.87	6.51	ENOG41128C7(S:Function unknown)	ENOG41128C7(Protein of unknown function (DUF1232))	POORLY CHARACTERIZED							PF06803.9(DUF1232:Protein of unknown function (DUF1232))			ETI89203.1(hypothetical protein Q607_CBUC00182G0183 [Clostridium butyricum DORA_1])
NZ_WOFV02000002.1	135518	136351	GND98_RS01305	WP_024040302.1	MetQ/NlpA family ABC transporter substrate-binding protein	metQ	135518	136351	101.86	42.93	43.71	406.2	60.01	COG1464(S:Function unknown)	COG1464(Protein of unknown function (DUF1232))	POORLY CHARACTERIZED	K02073	metQ	D-methionine transport system substrate-binding protein	map02010(ABC transporters)	Environmental Information Processing	Membrane transport	PF03180.11(Lipoprotein_9:NLPA lipoprotein); PF09084.8(NMT1:NMT1/THI5 like)			ETI89204.1(Lipoprotein [Clostridium butyricum DORA_1])	sp|Q8Z992|METQ_SALTI(D-methionine-binding lipoprotein MetQ OS=Salmonella typhi OX=90370 GN=metQ PE=3 SV=1)
NZ_WOFV02000002.1	136540	137178	GND98_RS01310	WP_003408822.1	MULTISPECIES: ABC transporter permease	metI	136540	137178	150.81	32.37	34.75	176.02	45.61	COG2011(S:Function unknown)	COG2011(Protein of unknown function (DUF1232))	POORLY CHARACTERIZED	K02072	metI	D-methionine transport system permease protein	map02010(ABC transporters)	Environmental Information Processing	Membrane transport	PF00528.19(BPD_transp_1:Binding-protein-dependent transport system inner membrane component)	GO:0055085(biological_process:transmembrane transport); GO:0016021(cellular_component:integral component of membrane); GO:0005886(cellular_component:plasma membrane); GO:0016021(cellular_component:integral component of membrane); GO:0055085(biological_process:transmembrane transport); GO:0005886(cellular_component:plasma membrane)	GO:0016020;GO:0044464;GO:0051179;GO:0044425	WP_003408822.1(ABC transporter permease [Clostridium])	sp|Q9KTJ6|METI_VIBCH(Probable D-methionine transport system permease protein MetI OS=Vibrio cholerae serotype O1 (strain ATCC 39315 / El Tor Inaba N16961) OX=243277 GN=metI PE=3 SV=1)
NZ_WOFV02000002.1	137178	138164	GND98_RS01315	WP_161424787.1	ATP-binding cassette domain-containing protein	metN	137178	138218	251.94	51.91	51.82	229.14	60.58	COG1135(S:Function unknown)	COG1135(Protein of unknown function (DUF1232))	POORLY CHARACTERIZED	K02071	metN	D-methionine transport system ATP-binding protein	map02010(ABC transporters)	Environmental Information Processing	Membrane transport	PF00005.24(ABC_tran:ABC transporter); PF09383.7(NIL:NIL domain); PF13304.3(AAA_21:AAA domain, putative AbiEii toxin, Type IV TA system); PF02463.16(SMC_N:RecF/RecN/SMC N terminal domain); PF03193.13(DUF258:Protein of unknown function, DUF258); PF13476.3(AAA_23:AAA domain); PF13555.3(AAA_29:P-loop containing region of AAA domain)	GO:0015424(molecular_function:amino acid-transporting ATPase activity); GO:0005524(molecular_function:ATP binding); GO:0015821(biological_process:methionine transport); GO:0005886(cellular_component:plasma membrane); GO:0015424(molecular_function:amino acid-transporting ATPase activity); GO:0015821(biological_process:methionine transport); GO:0005524(molecular_function:ATP binding); GO:0005886(ce…	GO:0044464;GO:0016020;GO:0005215;GO:0003824;GO:0051179;GO:0005488	ETI89206.1(Methionine import ATP-binding protein MetN [Clostridium butyricum DORA_1])	sp|Q97KD5|METN_CLOAB(Methionine import ATP-binding protein MetN OS=Clostridium acetobutylicum (strain ATCC 824 / DSM 792 / JCM 1419 / LMG 5710 / VKM B-1787) OX=272562 GN=metN PE=3 SV=1)
NZ_WOFV02000002.1	138562	139032	GND98_RS01320	WP_124230918.1	SsrA-binding protein SmpB	smpB	138562	139032	635.45	261.12	300.83	355.22	370.95	COG0691(O:Posttranslational modification, protein turnover, chaperones)	COG0691(Binds specifically to the SsrA RNA (tmRNA) and is required for stable association of SsrA with ribosomes (By similarity))	CELLULAR PROCESSES AND SIGNALING	K03664	smpB	SsrA-binding protein				PF01668.15(SmpB:SmpB protein)	GO:0003723(molecular_function:RNA binding); GO:0070929(biological_process:trans-translation); GO:0005737(cellular_component:cytoplasm); GO:0005737(cellular_component:cytoplasm); GO:0003677(molecular_function:DNA binding); GO:0003723(molecular_function:RNA binding); GO:0070929(biological_process:trans-translation)	GO:0005488;GO:0009987;GO:0008152;GO:0044464	WP_002582100.1(SsrA-binding protein SmpB [Clostridium])	sp|A6LR41|SSRP_CLOB8(SsrA-binding protein OS=Clostridium beijerinckii (strain ATCC 51743 / NCIMB 8052) OX=290402 GN=smpB PE=3 SV=1)
NZ_WOFV02000002.1	139263	141467	GND98_RS01325	WP_156211470.1	ribonuclease R	metY	139263	141467	23.74	39.28	22.23	41.62	33.35	COG0557(K:Transcription)	COG0557(3'-5' exoribonuclease that releases 5'-nucleoside monophosphates and is involved in maturation of structured RNAs (By similarity))	INFORMATION STORAGE AND PROCESSING	K12573	rnr	ribonuclease R [EC:3.1.-.-]	map03018(RNA degradation)	Genetic Information Processing	Folding, sorting and degradation	PF00773.16(RNB:RNB domain); PF08206.8(OB_RNB:Ribonuclease B OB domain); PF00575.20(S1:S1 RNA binding domain)	GO:0008859(molecular_function:exoribonuclease II activity); GO:0005737(cellular_component:cytoplasm); GO:0003723(molecular_function:RNA binding); GO:0008859(molecular_function:exoribonuclease II activity); GO:0003723(molecular_function:RNA binding); GO:0005737(cellular_component:cytoplasm)	GO:0005488;GO:0003824;GO:0044464	WP_027637136.1(ribonuclease R [Clostridium butyricum])	sp|O32231|RNR_BACSU(Ribonuclease R OS=Bacillus subtilis (strain 168) OX=224308 GN=rnr PE=2 SV=1)
NZ_WOFV02000002.1	141775	143064	GND98_RS01330	WP_024040305.1	MULTISPECIES: O-acetylhomoserine aminocarboxypropyltransferase/cysteine synthase	-	141775	143079	401.02	130.84	123.77	1796.22	781.36	COG2873(K:Transcription)	COG2873(3'-5' exoribonuclease that releases 5'-nucleoside monophosphates and is involved in maturation of structured RNAs (By similarity))	INFORMATION STORAGE AND PROCESSING	K01740	metY	O-acetylhomoserine (thiol)-lyase [EC:2.5.1.49]	map00270(Cysteine and methionine metabolism)	Metabolism	Amino acid metabolism	PF01053.17(Cys_Met_Meta_PP:Cys/Met metabolism PLP-dependent enzyme); PF00155.18(Aminotran_1_2:Aminotransferase class I and II); PF01041.14(DegT_DnrJ_EryC1:DegT/DnrJ/EryC1/StrS aminotransferase family); PF00266.16(Aminotran_5:Aminotransferase class-V); PF02347.13(GDC-P:Glycine cleavage system P-protein); PF06838.8(Met_gamma_lyase:Methionine gamma-lyase)	GO:0030170(molecular_function:pyridoxal phosphate binding); GO:0016765(molecular_function:transferase activity, transferring alkyl or aryl (other than methyl) groups); GO:0006520(biological_process:cellular amino acid metabolic process); GO:0016765(molecular_function:transferase activity, transferring alkyl or aryl (other than methyl) groups); GO:0006520(biological_process:cellular amino acid met…	GO:0009987;GO:0003824;GO:0008152;GO:0005488	KJZ86743.1(hypothetical protein ClosIBUN13A_CONTIG6g00043 [Clostridium sp. IBUN13A])	sp|O13326|CYSD_SCHPO(Homocysteine synthase OS=Schizosaccharomyces pombe (strain 972 / ATCC 24843) OX=284812 GN=met17 PE=1 SV=1)
NZ_WOFV02000002.1	143600	145624	GND98_RS01335	WP_156211472.1	sodium-translocating pyrophosphatase	secG	143600	145624	78.8	178.66	31.38	26.45	501.33	COG3808(C:Energy production and conversion)	COG3808(pump that utilizes the energy of pyrophosphate hydrolysis as the driving force for)	METABOLISM	K15987	hppA	K(+)-stimulated pyrophosphate-energized sodium pump [EC:3.6.1.1]	map00190(Oxidative phosphorylation)	Metabolism	Energy metabolism	PF03030.13(H_PPase:Inorganic H+ pyrophosphatase)	GO:0009678(molecular_function:hydrogen-translocating pyrophosphatase activity); GO:0004427(molecular_function:inorganic diphosphatase activity); GO:0000287(molecular_function:magnesium ion binding); GO:0030955(molecular_function:potassium ion binding); GO:1902600(biological_process:hydrogen ion transmembrane transport); GO:0006814(biological_process:sodium ion transport); GO:0005887(cellular_comp…	GO:0044464;GO:0005488;GO:0005215;GO:0003824;GO:0044425;GO:0051179	WP_043853331.1(sodium-translocating pyrophosphatase [Clostridium butyricum])	sp|Q898Q9|HPPA_CLOTE(Putative K(+)-stimulated pyrophosphate-energized sodium pump OS=Clostridium tetani (strain Massachusetts / E88) OX=212717 GN=hppA PE=3 SV=1)
NZ_WOFV02000002.1	145946	146179	GND98_RS01340	WP_024040307.1	preprotein translocase subunit SecG	-	145946	146164	2155.33	2047.67	3637.46	2016.01	3073.37	COG1314(U:Intracellular trafficking, secretion, and vesicular transport)	COG1314(Preprotein translocase, subunit SecG)	CELLULAR PROCESSES AND SIGNALING	K03075	secG	preprotein translocase subunit SecG	map02024(Quorum sensing); map03070(Bacterial secretion system); map03060(Protein export)	Cellular Processes;Environmental Information Processing;Genetic Information Processing	Cellular community - prokaryotes;Membrane transport;Folding, sorting and degradation	PF03840.11(SecG:Preprotein translocase SecG subunit)	GO:0015450(molecular_function:P-P-bond-hydrolysis-driven protein transmembrane transporter activity); GO:0009306(biological_process:protein secretion); GO:0016021(cellular_component:integral component of membrane); GO:0009306(biological_process:protein secretion); GO:0016021(cellular_component:integral component of membrane); GO:0015450(molecular_function:P-P-bond-hydrolysis-driven protein transm…	GO:0005215;GO:0051179;GO:0044425;GO:0009987	WP_024040307.1(preprotein translocase subunit SecG [Clostridium butyricum])
NZ_WOFV02000002.1	146806	148098	GND98_RS01350	WP_002582106.1	MULTISPECIES: phosphopyruvate hydratase	eno	146806	148098	0.21	1.35	3.7	1.57	1.41	COG0148(G:Carbohydrate transport and metabolism)	COG0148(Catalyzes the reversible conversion of 2- phosphoglycerate into phosphoenolpyruvate. It is essential for the degradation of carbohydrates via glycolysis (By similarity))	METABOLISM	K01689	eno	enolase [EC:4.2.1.11]	map00680(Methane metabolism); map00010(Glycolysis / Gluconeogenesis); map03018(RNA degradation); map04066(HIF-1 signaling pathway)	Metabolism;Metabolism;Genetic Information Processing;Environmental Information Processing	Energy metabolism;Carbohydrate metabolism;Folding, sorting and degradation;Signal transduction	PF00113.19(Enolase_C:Enolase, C-terminal TIM barrel domain); PF03952.13(Enolase_N:Enolase, N-terminal domain); PF13378.3(MR_MLE_C:Enolase C-terminal domain-like)	GO:0000015(cellular_component:phosphopyruvate hydratase complex); GO:0009986(cellular_component:cell surface); GO:0000287(molecular_function:magnesium ion binding); GO:0006096(biological_process:glycolytic process); GO:0005576(cellular_component:extracellular region); GO:0004634(molecular_function:phosphopyruvate hydratase activity)	GO:0005488;GO:0008152;GO:0003824;GO:0009987;GO:0044464;GO:0032991;GO:0005576	WP_002582106.1(phosphopyruvate hydratase [Clostridium])	sp|A6LR09|ENO_CLOB8(Enolase OS=Clostridium beijerinckii (strain ATCC 51743 / NCIMB 8052) OX=290402 GN=eno PE=3 SV=1)
NZ_WOFV02000002.1	148326	148928	GND98_RS01355	WP_002582108.1	MULTISPECIES: hypothetical protein	-	148326	148973	2.38	5.61	5.6	4.07	7.14	COG0515(G:Carbohydrate transport and metabolism)	COG0515(Catalyzes the reversible conversion of 2- phosphoglycerate into phosphoenolpyruvate. It is essential for the degradation of carbohydrates via glycolysis (By similarity))	METABOLISM								GO:0016301(molecular_function:kinase activity)	GO:0003824	KJZ86774.1(hypothetical protein ClosIBUN13A_CONTIG6g00074 [Clostridium sp. IBUN13A])
NZ_WOFV02000002.1	149055	150593	GND98_RS01360	WP_043666254.1	2,3-bisphosphoglycerate-independent phosphoglycerate mutase	gpmI	149055	150593	157.97	428.76	438.85	579.77	237.83	COG0696(G:Carbohydrate transport and metabolism)	COG0696(Catalyzes the interconversion of 2-phosphoglycerate and 3-phosphoglycerate (By similarity))	METABOLISM	K15633	gpmI	2,3-bisphosphoglycerate-independent phosphoglycerate mutase [EC:5.4.2.12]	map00680(Methane metabolism); map00010(Glycolysis / Gluconeogenesis); map00260(Glycine, serine and threonine metabolism)	Metabolism;Metabolism;Metabolism	Energy metabolism;Carbohydrate metabolism;Amino acid metabolism	PF06415.10(iPGM_N:BPG-independent PGAM N-terminus (iPGM_N)); PF01676.15(Metalloenzyme:Metalloenzyme superfamily); PF01663.19(Phosphodiest:Type I phosphodiesterase / nucleotide pyrophosphatase); PF00884.20(Sulfatase:Sulfatase)	GO:0005737(cellular_component:cytoplasm); GO:0046537(molecular_function:2,3-bisphosphoglycerate-independent phosphoglycerate mutase activity); GO:0006007(biological_process:glucose catabolic process); GO:0030145(molecular_function:manganese ion binding); GO:0006096(biological_process:glycolytic process); GO:0046537(molecular_function:2,3-bisphosphoglycerate-independent phosphoglycerate mutase act…	GO:0005488;GO:0003824;GO:0008152;GO:0009987;GO:0044464	WP_043666254.1(2,3-bisphosphoglycerate-independent phosphoglycerate mutase [Clostridium butyricum])	sp|A6LR07|GPMI_CLOB8(2,3-bisphosphoglycerate-independent phosphoglycerate mutase OS=Clostridium beijerinckii (strain ATCC 51743 / NCIMB 8052) OX=290402 GN=gpmI PE=3 SV=1)
NZ_WOFV02000002.1	150929	151675	GND98_RS01365	WP_156211474.1	triose-phosphate isomerase	tpiA	150929	151675	826.46	1144.48	1220.41	1546.77	1292.59	COG0149(G:Carbohydrate transport and metabolism)	COG0149(triosephosphate isomerase)	METABOLISM	K01803	tpiA	triosephosphate isomerase (TIM) [EC:5.3.1.1]	map00010(Glycolysis / Gluconeogenesis); map00051(Fructose and mannose metabolism); map00710(Carbon fixation in photosynthetic organisms); map00562(Inositol phosphate metabolism)	Metabolism;Metabolism;Metabolism;Metabolism	Carbohydrate metabolism;Carbohydrate metabolism;Energy metabolism;Carbohydrate metabolism	PF00121.15(TIM:Triosephosphate isomerase)	GO:0004807(molecular_function:triose-phosphate isomerase activity); GO:0006094(biological_process:gluconeogenesis); GO:0006096(biological_process:glycolytic process); GO:0006098(biological_process:pentose-phosphate shunt); GO:0005737(cellular_component:cytoplasm); GO:0005737(cellular_component:cytoplasm); GO:0006098(biological_process:pentose-phosphate shunt); GO:0006094(biological_process:glucon…	GO:0003824;GO:0008152;GO:0009987;GO:0044464	WP_003411664.1(triose-phosphate isomerase [Clostridium butyricum])	sp|A6LR06|TPIS_CLOB8(Triosephosphate isomerase OS=Clostridium beijerinckii (strain ATCC 51743 / NCIMB 8052) OX=290402 GN=tpiA PE=3 SV=1)
NZ_WOFV02000002.1	152066	153241	GND98_RS01370	WP_003429429.1	MULTISPECIES: phosphoglycerate kinase	pgk	152066	153241	710.54	1347.07	1195.21	1432.49	1060.58	COG0126(G:Carbohydrate transport and metabolism)	COG0126(phosphoglycerate kinase)	METABOLISM	K00927	pgk	phosphoglycerate kinase [EC:2.7.2.3]	map00010(Glycolysis / Gluconeogenesis); map00710(Carbon fixation in photosynthetic organisms)	Metabolism;Metabolism	Carbohydrate metabolism;Energy metabolism	PF00162.16(PGK:Phosphoglycerate kinase)	GO:0005524(molecular_function:ATP binding); GO:0004618(molecular_function:phosphoglycerate kinase activity); GO:0006096(biological_process:glycolytic process); GO:0005737(cellular_component:cytoplasm); GO:0005737(cellular_component:cytoplasm); GO:0004618(molecular_function:phosphoglycerate kinase activity); GO:0006096(biological_process:glycolytic process); GO:0005524(molecular_function:ATP bindi…	GO:0005488;GO:0008152;GO:0003824;GO:0009987;GO:0044464	WP_003429429.1(phosphoglycerate kinase [Clostridium])	sp|A6LR05|PGK_CLOB8(Phosphoglycerate kinase OS=Clostridium beijerinckii (strain ATCC 51743 / NCIMB 8052) OX=290402 GN=pgk PE=3 SV=1)
NZ_WOFV02000002.1	153372	154373	GND98_RS01375	WP_002582112.1	MULTISPECIES: type I glyceraldehyde-3-phosphate dehydrogenase	gapA	153372	154373	15997.1	15781.3	15628.2	14816.7	13565.5	COG0057(G:Carbohydrate transport and metabolism)	COG0057(glyceraldehyde3phosphate dehydrogenase)	METABOLISM	K00134	gapA	glyceraldehyde 3-phosphate dehydrogenase [EC:1.2.1.12]	map00010(Glycolysis / Gluconeogenesis); map05010(Alzheimer's disease); map04066(HIF-1 signaling pathway); map00710(Carbon fixation in photosynthetic organisms)	Metabolism;Human Diseases;Environmental Information Processing;Metabolism	Carbohydrate metabolism;Neurodegenerative diseases;Signal transduction;Energy metabolism	PF02800.17(Gp_dh_C:Glyceraldehyde 3-phosphate dehydrogenase, C-terminal domain); PF00044.21(Gp_dh_N:Glyceraldehyde 3-phosphate dehydrogenase, NAD binding domain)	GO:0051287(molecular_function:NAD binding); GO:0050661(molecular_function:NADP binding); GO:0006006(biological_process:glucose metabolic process); GO:0016620(molecular_function:oxidoreductase activity, acting on the aldehyde or oxo group of donors, NAD or NADP as acceptor); GO:0051287(molecular_function:NAD binding); GO:0050661(molecular_function:NADP binding); GO:0016620(molecular_function:oxido…	GO:0005488;GO:0003824;GO:0008152	WP_002582112.1(type I glyceraldehyde-3-phosphate dehydrogenase [Clostridium])	sp|O52631|G3P_CLOAB(Glyceraldehyde-3-phosphate dehydrogenase OS=Clostridium acetobutylicum (strain ATCC 824 / DSM 792 / JCM 1419 / LMG 5710 / VKM B-1787) OX=272562 GN=gap PE=1 SV=1)
NZ_WOFV02000002.1	154447	155505	GND98_RS01380	WP_002582113.1	MULTISPECIES: hypothetical protein	cggR	154447	155484	389.66	1230.31	538.9	414.5	319.04	COG2390(G:Carbohydrate transport and metabolism)	COG2390(glyceraldehyde3phosphate dehydrogenase)	METABOLISM	K05311	cggR	central glycolytic genes regulator				PF04198.10(Sugar-bind:Putative sugar-binding domain)	GO:0030246(molecular_function:carbohydrate binding)	GO:0005488	WP_002582113.1(hypothetical protein [Clostridium])	sp|O32253|CGGR_BACSU(Central glycolytic genes regulator OS=Bacillus subtilis (strain 168) OX=224308 GN=cggR PE=1 SV=1)
NZ_WOFV02000002.1	155870	157252	GND98_RS01385	WP_003429433.1	MULTISPECIES: RNA polymerase factor sigma-54	rpoN	155870	157210	14.62	26.87	8.31	15.18	25.65	COG1508(K:Transcription)	COG1508(Sigma factors are initiation factors that promote the attachment of RNA polymerase to specific initiation sites and are then released (By similarity))	INFORMATION STORAGE AND PROCESSING	K03092	rpoN	RNA polymerase sigma-54 factor	map05111(Biofilm formation - Vibrio cholerae); map02020(Two-component system)	Cellular Processes;Environmental Information Processing	Cellular community - prokaryotes;Signal transduction	PF04552.10(Sigma54_DBD:Sigma-54, DNA binding domain); PF04963.10(Sigma54_CBD:Sigma-54 factor, core binding domain); PF00309.17(Sigma54_AID:Sigma-54 factor, Activator interacting domain (AID))	GO:0016987(molecular_function:sigma factor activity); GO:0001216(molecular_function:bacterial-type RNA polymerase transcriptional activator activity, sequence-specific DNA binding); GO:0006352(biological_process:DNA-templated transcription, initiation); GO:0003677(molecular_function:DNA binding); GO:0016987(molecular_function:sigma factor activity); GO:0001216(molecular_function:bacterial-type RN…	GO:0005488;GO:0140110;GO:0009987;GO:0008152	KJZ86753.1(hypothetical protein ClosIBUN13A_CONTIG6g00053 [Clostridium sp. IBUN13A])	sp|P38944|RP54_CLOK5(Putative RNA polymerase sigma-54 factor OS=Clostridium kluyveri (strain ATCC 8527 / DSM 555 / NCIMB 10680) OX=431943 GN=rpoN PE=3 SV=3)
NZ_WOFV02000002.1	157540	158376	GND98_RS01390	WP_024040311.1	DegV family protein	trmL	157540	158385	55.16	147.87	104.17	57.52	55.03	COG1307(K:Transcription)	COG1307(Sigma factors are initiation factors that promote the attachment of RNA polymerase to specific initiation sites and are then released (By similarity))	INFORMATION STORAGE AND PROCESSING							PF02645.13(DegV:Uncharacterised protein, DegV family COG1307); PF13684.3(Dak1_2:Dihydroxyacetone kinase family)	GO:0008289(molecular_function:lipid binding)	GO:0005488	WP_024040311.1(DegV family protein [Clostridium butyricum])	sp|Q97L61|Y701_CLOAB(DegV domain-containing protein CA_C0701 OS=Clostridium acetobutylicum (strain ATCC 824 / DSM 792 / JCM 1419 / LMG 5710 / VKM B-1787) OX=272562 GN=CA_C0701 PE=3 SV=1)
NZ_WOFV02000002.1	158396	158860	GND98_RS01395	WP_003411728.1	MULTISPECIES: tRNA (cytidine(34)-2\'-O)-methyltransferase	-	158396	158902	63.8	125.01	95.85	63.68	53.41	COG0219(J:Translation, ribosomal structure and biogenesis)	COG0219(Methylates the ribose at the nucleotide 34 wobble position in the two leucyl isoacceptors tRNA(Leu)(CmAA) and tRNA(Leu)(cmnm5UmAA). Catalyzes the methyl transfer from S- adenosyl-L-methionine to the 2'-OH of the wobble nucleotide (By similarity))	INFORMATION STORAGE AND PROCESSING	K03216	trmL	tRNA (cytidine/uridine-2'-O-)-methyltransferase [EC:2.1.1.207]				PF00588.16(SpoU_methylase:SpoU rRNA Methylase family)	GO:0003723(molecular_function:RNA binding); GO:0008757(molecular_function:S-adenosylmethionine-dependent methyltransferase activity); GO:0008175(molecular_function:tRNA methyltransferase activity); GO:0005737(cellular_component:cytoplasm); GO:0005737(cellular_component:cytoplasm); GO:0008757(molecular_function:S-adenosylmethionine-dependent methyltransferase activity); GO:0003723(molecular_functi…	GO:0044464;GO:0003824;GO:0005488	EMU53611.1(tRNA/rRNA methyltransferase [Clostridium butyricum DKU-01])	sp|O31590|TRML_BACSU(Putative tRNA (cytidine(34)-2'-O)-methyltransferase OS=Bacillus subtilis (strain 168) OX=224308 GN=cspR PE=3 SV=2)
NZ_WOFV02000003.1	646	1221	GND98_RS01405	WP_156211491.1	sigma-70 family RNA polymerase sigma factor	rpoE	538	1221	464.84	633.99	125.14	135.45	282.05	COG1595(P:Inorganic ion transport and metabolism)	COG1595(chloride channel)	METABOLISM	K03088	rpoE	RNA polymerase sigma-70 factor, ECF subfamily				PF08281.9(Sigma70_r4_2:Sigma-70, region 4); PF04545.13(Sigma70_r4:Sigma-70, region 4); PF07638.8(Sigma70_ECF:ECF sigma factor); PF04542.11(Sigma70_r2:Sigma-70 region 2); PF00196.16(GerE:Bacterial regulatory proteins, luxR family)	GO:0016987(molecular_function:sigma factor activity); GO:0003677(molecular_function:DNA binding); GO:0003700(molecular_function:transcription factor activity, sequence-specific DNA binding); GO:0006352(biological_process:DNA-templated transcription, initiation)	GO:0005488;GO:0140110;GO:0009987;GO:0008152	ETI87426.1(RNA polymerase ECF-type sigma factor [Clostridium butyricum DORA_1])	sp|Q45585|SIGW_BACSU(ECF RNA polymerase sigma factor SigW OS=Bacillus subtilis (strain 168) OX=224308 GN=sigW PE=1 SV=1)
NZ_WOFV02000003.1	1218	2030	GND98_RS01410	WP_161424788.1	hypothetical protein	-	1218	2030	1219.15	811.97	156.33	260.88	1125.66	ENOG4111R0N(S:Function unknown)	ENOG4111R0N(-)	POORLY CHARACTERIZED								GO:0016021(cellular_component:integral component of membrane); GO:0004642(molecular_function:phosphoribosylformylglycinamidine synthase activity); GO:0016021(cellular_component:integral component of membrane); GO:0006541(biological_process:glutamine metabolic process); GO:0016740(molecular_function:transferase activity)	GO:0009987;GO:0003824;GO:0008152;GO:0044425	ETI87427.1(hypothetical protein Q607_CBUC00219G0011 [Clostridium butyricum DORA_1])
NZ_WOFV02000003.1	2461	3891	GND98_RS01415	WP_156211489.1	aspartate ammonia-lyase	purL	2461	3891	23.39	45.86	16.86	9.49	31.42	COG1027(E:Amino acid transport and metabolism)	COG1027(Aspartate ammonia-lyase)	METABOLISM	K01744	aspA	aspartate ammonia-lyase [EC:4.3.1.1]	map00250(Alanine, aspartate and glutamate metabolism)	Metabolism	Amino acid metabolism	PF00206.17(Lyase_1:Lyase); PF10415.6(FumaraseC_C:Fumarase C C-terminus)	GO:0004044(molecular_function:amidophosphoribosyltransferase activity); GO:0016829(molecular_function:lyase activity); GO:0006099(biological_process:tricarboxylic acid cycle); GO:0008797(molecular_function:aspartate ammonia-lyase activity); GO:0016829(molecular_function:lyase activity); GO:0006099(biological_process:tricarboxylic acid cycle); GO:0016021(cellular_component:integral component of me…	GO:0009987;GO:0003824;GO:0008152;GO:0044425	WP_043663495.1(aspartate ammonia-lyase [Clostridium butyricum])	sp|P26899|ASPA_BACSU(Aspartate ammonia-lyase OS=Bacillus subtilis (strain 168) OX=224308 GN=ansB PE=3 SV=2)
NZ_WOFV02000003.1	4368	8114	GND98_RS01420	WP_104675552.1	phosphoribosylformylglycinamidine synthase	-	4368	8114	112.18	12.61	3.92	52.73	93.64	COG0047(F:Nucleotide transport and metabolism); COG0046(F:Nucleotide transport and metabolism)	COG0047(phosphoribosylformylglycinamidine synthase); COG0046(phosphoribosylformylglycinamidine synthase)	METABOLISM;METABOLISM	K01952	purL	phosphoribosylformylglycinamidine synthase [EC:6.3.5.3]	map00230(Purine metabolism)	Metabolism	Nucleotide metabolism	PF13507.3(GATase_5:CobB/CobQ-like glutamine amidotransferase domain); PF02769.19(AIRS_C:AIR synthase related protein, C-terminal domain)			WP_104675552.1(phosphoribosylformylglycinamidine synthase [Clostridium butyricum])	sp|Q9HJA4|PURL_THEAC(Phosphoribosylformylglycinamidine synthase subunit PurL OS=Thermoplasma acidophilum (strain ATCC 25905 / DSM 1728 / JCM 9062 / NBRC 15155 / AMRC-C165) OX=273075 GN=purL PE=3 SV=1)
NZ_WOFV02000003.1	8843	9322	GND98_RS01425	WP_002579500.1	MULTISPECIES: 5-(carboxyamino)imidazole ribonucleotide mutase	purE	8843	9322	140.23	2.84	7.39	43.94	58.75	COG0041(F:Nucleotide transport and metabolism)	COG0041(Catalyzes the conversion of N5-carboxyaminoimidazole ribonucleotide (N5-CAIR) to 4-carboxy-5-aminoimidazole ribonucleotide (CAIR) (By similarity))	METABOLISM	K01588	purE	5-(carboxyamino)imidazole ribonucleotide mutase [EC:5.4.99.18]	map00230(Purine metabolism)	Metabolism	Nucleotide metabolism	PF00731.17(AIRC:AIR carboxylase)	GO:0034023(molecular_function:5-(carboxyamino)imidazole ribonucleotide mutase activity); GO:0006189(biological_process:'de novo' IMP biosynthetic process); GO:0034023(molecular_function:5-(carboxyamino)imidazole ribonucleotide mutase activity); GO:0016829(molecular_function:lyase activity); GO:0006189(biological_process:'de novo' IMP biosynthetic process)	GO:0009987;GO:0008152;GO:0003824	WP_002579500.1(5-(carboxyamino)imidazole ribonucleotide mutase [Clostridium])	sp|O58058|PURE_PYRHO(N5-carboxyaminoimidazole ribonucleotide mutase OS=Pyrococcus horikoshii (strain ATCC 700860 / DSM 12428 / JCM 9974 / NBRC 100139 / OT-3) OX=70601 GN=purE PE=3 SV=1)
NZ_WOFV02000003.1	9322	10029	GND98_RS01430	WP_024041383.1	phosphoribosylaminoimidazolesuccinocarboxamide synthase	purC	9322	10029	292.72	18.88	7.17	125.16	192.88	COG0152(F:Nucleotide transport and metabolism)	COG0152(SAICAR synthetase)	METABOLISM	K01923	purC	phosphoribosylaminoimidazole-succinocarboxamide synthase [EC:6.3.2.6]	map00230(Purine metabolism)	Metabolism	Nucleotide metabolism	PF01259.15(SAICAR_synt:SAICAR synthetase)	GO:0005524(molecular_function:ATP binding); GO:0004639(molecular_function:phosphoribosylaminoimidazolesuccinocarboxamide synthase activity); GO:0006189(biological_process:'de novo' IMP biosynthetic process); GO:0009236(biological_process:cobalamin biosynthetic process); GO:0004639(molecular_function:phosphoribosylaminoimidazolesuccinocarboxamide synthase activity); GO:0009236(biological_process:c…	GO:0005488;GO:0008152;GO:0003824;GO:0009987	WP_024041383.1(phosphoribosylaminoimidazolesuccinocarboxamide synthase [Clostridium butyricum])	sp|B2V3B9|PUR7_CLOBA(Phosphoribosylaminoimidazole-succinocarboxamide synthase OS=Clostridium botulinum (strain Alaska E43 / Type E3) OX=508767 GN=purC PE=3 SV=1)
NZ_WOFV02000003.1	10137	11549	GND98_RS01435	WP_024041384.1	amidophosphoribosyltransferase	purF	10137	11549	71.82	15.83	4.59	88.37	180.43	COG0034(F:Nucleotide transport and metabolism)	COG0034(glutamine phosphoribosylpyrophosphate amidotransferase)	METABOLISM	K00764	purF	amidophosphoribosyltransferase [EC:2.4.2.14]	map00250(Alanine, aspartate and glutamate metabolism); map00230(Purine metabolism)	Metabolism;Metabolism	Amino acid metabolism;Nucleotide metabolism	PF13522.3(GATase_6:Glutamine amidotransferase domain); PF13537.3(GATase_7:Glutamine amidotransferase domain); PF00156.24(Pribosyltran:Phosphoribosyl transferase domain); PF13230.3(GATase_4:Glutamine amidotransferases class-II)	GO:0004044(molecular_function:amidophosphoribosyltransferase activity); GO:0051539(molecular_function:4 iron, 4 sulfur cluster binding); GO:0000287(molecular_function:magnesium ion binding); GO:0006541(biological_process:glutamine metabolic process); GO:0009113(biological_process:purine nucleobase biosynthetic process); GO:0006189(biological_process:'de novo' IMP biosynthetic process); GO:0009116…	GO:0005488;GO:0009987;GO:0003824;GO:0008152	WP_024041384.1(amidophosphoribosyltransferase [Clostridium butyricum])	sp|P00497|PUR1_BACSU(Amidophosphoribosyltransferase OS=Bacillus subtilis (strain 168) OX=224308 GN=purF PE=1 SV=2)
NZ_WOFV02000003.1	11671	12675	GND98_RS01440	WP_024041385.1	phosphoribosylformylglycinamidine cyclo-ligase	purM	11671	12675	31.87	5.05	4.1	49.21	128.16	COG0150(F:Nucleotide transport and metabolism)	COG0150(phosphoribosylaminoimidazole synthetase)	METABOLISM	K01933	purM	phosphoribosylformylglycinamidine cyclo-ligase [EC:6.3.3.1]	map00230(Purine metabolism)	Metabolism	Nucleotide metabolism	PF02769.19(AIRS_C:AIR synthase related protein, C-terminal domain); PF00586.21(AIRS:AIR synthase related protein, N-terminal domain)	GO:0005524(molecular_function:ATP binding); GO:0004641(molecular_function:phosphoribosylformylglycinamidine cyclo-ligase activity); GO:0006189(biological_process:'de novo' IMP biosynthetic process); GO:0005737(cellular_component:cytoplasm); GO:0005737(cellular_component:cytoplasm); GO:0004641(molecular_function:phosphoribosylformylglycinamidine cyclo-ligase activity); GO:0006189(biological_proces…	GO:0044464;GO:0005488;GO:0009987;GO:0008152;GO:0003824	ETI87433.1(Phosphoribosylformylglycinamidine cyclo-ligase [Clostridium butyricum DORA_1])	sp|Q0TTB2|PUR5_CLOP1(Phosphoribosylformylglycinamidine cyclo-ligase OS=Clostridium perfringens (strain ATCC 13124 / DSM 756 / JCM 1290 / NCIMB 6125 / NCTC 8237 / Type A) OX=195103 GN=purM PE=3 SV=1)
NZ_WOFV02000003.1	12663	13271	GND98_RS01445	WP_024041386.1	phosphoribosylglycinamide formyltransferase	purN	12663	13271	67.68	12.18	6.88	75.36	160.54	COG0299(F:Nucleotide transport and metabolism)	COG0299(phosphoribosylglycinamide formyltransferase)	METABOLISM	K11175	purN	phosphoribosylglycinamide formyltransferase 1 [EC:2.1.2.2]	map00230(Purine metabolism); map00670(One carbon pool by folate)	Metabolism;Metabolism	Nucleotide metabolism;Metabolism of cofactors and vitamins	PF00551.16(Formyl_trans_N:Formyl transferase)	GO:0004644(molecular_function:phosphoribosylglycinamide formyltransferase activity); GO:0006189(biological_process:'de novo' IMP biosynthetic process)	GO:0009987;GO:0008152;GO:0003824	ETI87434.1(Phosphoribosylglycinamide formyltransferase [Clostridium butyricum DORA_1])	sp|P21872|PUR2_CHICK(Trifunctional purine biosynthetic protein adenosine-3 OS=Gallus gallus OX=9031 GN=GART PE=2 SV=1)
NZ_WOFV02000003.1	13441	14949	GND98_RS01450	WP_002579505.1	MULTISPECIES: bifunctional phosphoribosylaminoimidazolecarboxamide formyltransferase/IMP cyclohydrolase	purD	13441	14949	53.5	12.67	6.57	66	105.96	COG0138(F:Nucleotide transport and metabolism)	COG0138(phosphoribosylglycinamide formyltransferase)	METABOLISM	K00602	purH	phosphoribosylaminoimidazolecarboxamide formyltransferase / IMP cyclohydrolase [EC:2.1.2.3 3.5.4.10]	map01523(Antifolate resistance); map00230(Purine metabolism); map00670(One carbon pool by folate)	Human Diseases;Metabolism;Metabolism	Drug resistance: Antineoplastic;Nucleotide metabolism;Metabolism of cofactors and vitamins	PF01808.15(AICARFT_IMPCHas:AICARFT/IMPCHase bienzyme); PF02142.19(MGS:MGS-like domain)	GO:0003937(molecular_function:IMP cyclohydrolase activity); GO:0004643(molecular_function:phosphoribosylaminoimidazolecarboxamide formyltransferase activity); GO:0006189(biological_process:'de novo' IMP biosynthetic process)	GO:0009987;GO:0008152;GO:0003824	WP_002579505.1(bifunctional phosphoribosylaminoimidazolecarboxamide formyltransferase/IMP cyclohydrolase PurH [Clostridium])	sp|A6LSB3|PUR9_CLOB8(Bifunctional purine biosynthesis protein PurH OS=Clostridium beijerinckii (strain ATCC 51743 / NCIMB 8052) OX=290402 GN=purH PE=3 SV=1)
NZ_WOFV02000003.1	15117	16367	GND98_RS01455	WP_024041388.1	MULTISPECIES: phosphoribosylamine--glycine ligase	-	15108	16367	70.74	14.14	4.13	65.56	82.26	COG0151(F:Nucleotide transport and metabolism)	COG0151(Phosphoribosylglycinamide synthetase)	METABOLISM	K01945	purD	phosphoribosylamine---glycine ligase [EC:6.3.4.13]	map00230(Purine metabolism)	Metabolism	Nucleotide metabolism	PF01071.16(GARS_A:Phosphoribosylglycinamide synthetase, ATP-grasp (A) domain); PF02844.12(GARS_N:Phosphoribosylglycinamide synthetase, N domain); PF02843.13(GARS_C:Phosphoribosylglycinamide synthetase, C domain); PF02786.14(CPSase_L_D2:Carbamoyl-phosphate synthase L chain, ATP binding domain); PF02222.19(ATP-grasp:ATP-grasp domain); PF02655.11(ATP-grasp_3:ATP-grasp domain)	GO:0005524(molecular_function:ATP binding); GO:0046872(molecular_function:metal ion binding); GO:0004637(molecular_function:phosphoribosylamine-glycine ligase activity); GO:0006189(biological_process:'de novo' IMP biosynthetic process); GO:0009113(biological_process:purine nucleobase biosynthetic process); GO:0009113(biological_process:purine nucleobase biosynthetic process); GO:0046872(molecular…	GO:0005488;GO:0009987;GO:0008152;GO:0003824	WP_024041388.1(phosphoribosylamine--glycine ligase [Clostridium butyricum])	sp|Q97J90|PUR2_CLOAB(Phosphoribosylamine--glycine ligase OS=Clostridium acetobutylicum (strain ATCC 824 / DSM 792 / JCM 1419 / LMG 5710 / VKM B-1787) OX=272562 GN=purD PE=3 SV=1)
NZ_WOFV02000003.1	17337	19184	GND98_RS01465	WP_156211493.1	PAS domain S-box protein	-	17769	19184	1.96	8.75	4.96	10.19	13.15	ENOG410XNMH(F:Nucleotide transport and metabolism); COG0642(F:Nucleotide transport and metabolism)	ENOG410XNMH(Phosphoribosylglycinamide synthetase); COG0642(Phosphoribosylglycinamide synthetase)	METABOLISM;METABOLISM							PF02518.23(HATPase_c:Histidine kinase-, DNA gyrase B-, and HSP90-like ATPase); PF00512.22(HisKA:His Kinase A (phospho-acceptor) domain); PF13426.4(PAS_9:PAS domain); PF00989.22(PAS:PAS fold); PF13188.4(PAS_8:PAS domain); PF13589.3(HATPase_c_3:Histidine kinase-, DNA gyrase B-, and HSP90-like ATPase)	GO:0005524(molecular_function:ATP binding); GO:0000155(molecular_function:phosphorelay sensor kinase activity); GO:0016021(cellular_component:integral component of membrane); GO:0005622(cellular_component:intracellular); GO:0000155(molecular_function:phosphorelay sensor kinase activity); GO:0016021(cellular_component:integral component of membrane); GO:0005524(molecular_function:ATP binding); GO:…	GO:0005488;GO:0003824;GO:0044464;GO:0044425	ETI87438.1(Sensory transduction histidine kinase [Clostridium butyricum DORA_1])	sp|P35164|RESE_BACSU(Sensor histidine kinase ResE OS=Bacillus subtilis (strain 168) OX=224308 GN=resE PE=1 SV=1)
NZ_WOFV02000003.1	19327	19644	GND98_RS01470	WP_002579509.1	MULTISPECIES: heavy metal-binding domain-containing protein	-	19336	19644	80.97	93.55	36.25	58.19	153.33	COG0393(S:Function unknown)	COG0393(UPF0145 protein)	POORLY CHARACTERIZED							PF01906.14(YbjQ_1:Putative heavy-metal-binding)	GO:0016787(molecular_function:hydrolase activity)	GO:0003824	WP_002579509.1(hypothetical protein [Clostridium])	sp|Q0TSR5|Y876_CLOP1(UPF0145 protein CPF_0876 OS=Clostridium perfringens (strain ATCC 13124 / DSM 756 / JCM 1290 / NCIMB 6125 / NCTC 8237 / Type A) OX=195103 GN=CPF_0876 PE=3 SV=1)
NZ_WOFV02000003.1	19932	20858	GND98_RS01475	WP_024041392.1	MULTISPECIES: tetratricopeptide repeat protein	-	19932	20858	6.71	9.93	7.94	2.18	1.46	ENOG410XQVJ(S:Function unknown); COG0457(S:Function unknown)	ENOG410XQVJ(repeat-containing protein); COG0457(repeat-containing protein)	POORLY CHARACTERIZED;POORLY CHARACTERIZED							PF00515.25(TPR_1:Tetratricopeptide repeat); PF13181.3(TPR_8:Tetratricopeptide repeat); PF07719.14(TPR_2:Tetratricopeptide repeat); PF13431.3(TPR_17:Tetratricopeptide repeat); PF13424.3(TPR_12:Tetratricopeptide repeat); PF14559.3(TPR_19:Tetratricopeptide repeat); PF13176.3(TPR_7:Tetratricopeptide repeat); PF13414.3(TPR_11:TPR repeat); PF13428.3(TPR_14:Tetratricopeptide repeat); PF12569.5(NARP1:NMD…			ETI87441.1(Conserved protein, tetratricopeptide repeat family protein [Clostridium butyricum DORA_1])	sp|Q9M8Y0|SEC_ARATH(Probable UDP-N-acetylglucosamine--peptide N-acetylglucosaminyltransferase SEC OS=Arabidopsis thaliana OX=3702 GN=SEC PE=2 SV=1)
NZ_WOFV02000003.1	20924	21340	GND98_RS01480	WP_024041393.1	MULTISPECIES: DUF3592 domain-containing protein	-	20924	21340	13.34	10.58	18.77	8.89	4.84										PF12158.5(DUF3592:Protein of unknown function (DUF3592))	GO:0016021(cellular_component:integral component of membrane)	GO:0044425	WP_024041393.1(DUF3592 domain-containing protein [Clostridium butyricum])
NZ_WOFV02000003.1	21546	22193	GND98_RS01485	WP_124229470.1	MULTISPECIES: hypothetical protein	-	21546	22160	504.12	1020.14	834.83	1139.71	1391.15	ENOG4112D5G(S:Function unknown)	ENOG4112D5G(-)	POORLY CHARACTERIZED										WP_003409634.1(hypothetical protein [Clostridium butyricum])
NZ_WOFV02000003.1	22472	22918	GND98_RS01490	WP_156211495.1	MarR family transcriptional regulator	-	22505	22918	363.7	23.79	23.15	227.73	69.12	ENOG4111N9R(K:Transcription)	ENOG4111N9R(Transcriptional regulator, MarR Family)	INFORMATION STORAGE AND PROCESSING							PF01047.19(MarR:MarR family); PF13463.3(HTH_27:Winged helix DNA-binding domain); PF12802.4(MarR_2:MarR family); PF13601.3(HTH_34:Winged helix DNA-binding domain); PF13412.3(HTH_24:Winged helix-turn-helix DNA-binding)	GO:0003700(molecular_function:transcription factor activity, sequence-specific DNA binding); GO:0006351(biological_process:transcription, DNA-templated); GO:0003677(molecular_function:DNA binding); GO:0003677(molecular_function:DNA binding); GO:0003700(molecular_function:transcription factor activity, sequence-specific DNA binding); GO:0006351(biological_process:transcription, DNA-templated)	GO:0005488;GO:0140110;GO:0009987;GO:0008152	ETI87444.1(Transcriptional regulator, MarR family [Clostridium butyricum DORA_1])	sp|P40762|YVMB_BACSU(Uncharacterized HTH-type transcriptional regulator YvmB OS=Bacillus subtilis (strain 168) OX=224308 GN=yvmB PE=4 SV=1)
NZ_WOFV02000003.1	22937	23908	GND98_RS01495	WP_146867801.1	beta-ketoacyl-ACP synthase III	fabH	22937	23908	118.9	41.29	25.3	145.1	88.28	COG0332(I:Lipid transport and metabolism)	COG0332(Catalyzes the condensation reaction of fatty acid synthesis by the addition to an acyl acceptor of two carbons from malonyl-ACP. Catalyzes the first condensation reaction which initiates fatty acid synthesis and may therefore play a role in governing the total rate of fatty acid production. Possesses both acetoacetyl-ACP synthase and acetyl transacylase activities. Its substrate specifici…	METABOLISM	K00648	fabH	3-oxoacyl-[acyl-carrier-protein] synthase III [EC:2.3.1.180]	map00061(Fatty acid biosynthesis)	Metabolism	Lipid metabolism	PF08541.7(ACP_syn_III_C:3-Oxoacyl-[acyl-carrier-protein (ACP)] synthase III C terminal); PF08545.7(ACP_syn_III:3-Oxoacyl-[acyl-carrier-protein (ACP)] synthase III); PF08392.9(FAE1_CUT1_RppA:FAE1/Type III polyketide synthase-like protein); PF00108.20(Thiolase_N:Thiolase, N-terminal domain); PF02797.12(Chal_sti_synt_C:Chalcone and stilbene synthases, C-terminal domain)	GO:0006633(biological_process:fatty acid biosynthetic process); GO:0005737(cellular_component:cytoplasm); GO:0033818(molecular_function:beta-ketoacyl-acyl-carrier-protein synthase III activity); GO:0004315(molecular_function:3-oxoacyl-[acyl-carrier-protein] synthase activity); GO:0006633(biological_process:fatty acid biosynthetic process); GO:0005737(cellular_component:cytoplasm); GO:0004315(mole…	GO:0009987;GO:0003824;GO:0008152;GO:0044464	WP_024041396.1(ketoacyl-ACP synthase III [Clostridium butyricum])	sp|A6LSC2|FABH_CLOB8(3-oxoacyl-[acyl-carrier-protein] synthase 3 OS=Clostridium beijerinckii (strain ATCC 51743 / NCIMB 8052) OX=290402 GN=fabH PE=3 SV=1)
NZ_WOFV02000003.1	24007	24231	GND98_RS01500	WP_002579516.1	MULTISPECIES: acyl carrier protein	acpP	24007	24231	75.45	36.38	18.73	103.15	56.01	COG0236(I:Lipid transport and metabolism)	COG0236(Carrier of the growing fatty acid chain in fatty acid biosynthesis (By similarity))	METABOLISM	K02078	acpP	acyl carrier protein	map00061(Fatty acid biosynthesis)	Metabolism	Lipid metabolism	PF00550.22(PP-binding:Phosphopantetheine attachment site)	GO:0000036(molecular_function:ACP phosphopantetheine attachment site binding involved in fatty acid biosynthetic process); GO:0005737(cellular_component:cytoplasm); GO:0005737(cellular_component:cytoplasm); GO:0000036(molecular_function:ACP phosphopantetheine attachment site binding involved in fatty acid biosynthetic process)	GO:0044464;GO:0005488;GO:0140104	WP_002579516.1(acyl carrier protein [Clostridium])	sp|Q9CHF9|ACP_LACLA(Acyl carrier protein OS=Lactococcus lactis subsp. lactis (strain IL1403) OX=272623 GN=acpP PE=3 SV=1)
NZ_WOFV02000003.1	24322	25263	GND98_RS01505	WP_156211497.1	enoyl	fabK	24322	25263	118.17	70.15	29.47	254.02	152.63	COG2070(I:Lipid transport and metabolism)	COG2070(Carrier of the growing fatty acid chain in fatty acid biosynthesis (By similarity))	METABOLISM	K02371	fabK	enoyl-[acyl-carrier protein] reductase II [EC:1.3.1.9]	map00061(Fatty acid biosynthesis)	Metabolism	Lipid metabolism	PF03060.12(NMO:Nitronate monooxygenase); PF00478.22(IMPDH:IMP dehydrogenase / GMP reductase domain); PF05690.11(ThiG:Thiazole biosynthesis protein ThiG); PF00977.18(His_biosynth:Histidine biosynthesis protein); PF04481.9(DUF561:Protein of unknown function (DUF561)); PF01070.15(FMN_dh:FMN-dependent dehydrogenase)	GO:0018580(molecular_function:nitronate monooxygenase activity); GO:0004318(molecular_function:enoyl-[acyl-carrier-protein] reductase (NADH) activity); GO:0051213(molecular_function:dioxygenase activity); GO:0051213(molecular_function:dioxygenase activity); GO:0018580(molecular_function:nitronate monooxygenase activity)	GO:0003824	WP_024041397.1(enoyl-[acyl-carrier-protein] reductase FabK [Clostridium butyricum])	sp|Q9I4V0|2NPD_PSEAE(Nitronate monooxygenase OS=Pseudomonas aeruginosa (strain ATCC 15692 / DSM 22644 / CIP 104116 / JCM 14847 / LMG 12228 / 1C / PRS 101 / PAO1) OX=208964 GN=PA1024 PE=1 SV=1)
NZ_WOFV02000003.1	25256	26194	GND98_RS01510	WP_024041398.1	MULTISPECIES: ACP S-malonyltransferase	fabD	25256	26194	78.83	25.43	23.61	126.09	83.57	COG0331(I:Lipid transport and metabolism)	COG0331(Malonyl coA-acyl carrier protein transacylase)	METABOLISM	K00645	fabD	[acyl-carrier-protein] S-malonyltransferase [EC:2.3.1.39]	map00061(Fatty acid biosynthesis)	Metabolism	Lipid metabolism	PF00698.18(Acyl_transf_1:Acyl transferase domain)	GO:0004314(molecular_function:[acyl-carrier-protein] S-malonyltransferase activity); GO:0008152(biological_process:metabolic process)	GO:0008152;GO:0003824	WP_024041398.1([acyl-carrier-protein] S-malonyltransferase [Clostridium butyricum])	sp|P71019|FABD_BACSU(Malonyl CoA-acyl carrier protein transacylase OS=Bacillus subtilis (strain 168) OX=224308 GN=fabD PE=3 SV=2)
NZ_WOFV02000003.1	26324	27064	GND98_RS01515	WP_024039014.1	MULTISPECIES: 3-oxoacyl	fabG	26324	27064	81.82	49.25	22.55	184.33	151.49	ENOG410XNW1(I:Lipid transport and metabolism)	ENOG410XNW1(Malonyl coA-acyl carrier protein transacylase)	METABOLISM	K00059	fabG	3-oxoacyl-[acyl-carrier protein] reductase [EC:1.1.1.100]	map00780(Biotin metabolism); map00061(Fatty acid biosynthesis); map01040(Biosynthesis of unsaturated fatty acids)	Metabolism;Metabolism;Metabolism	Metabolism of cofactors and vitamins;Lipid metabolism;Lipid metabolism	PF13561.3(adh_short_C2:Enoyl-(Acyl carrier protein) reductase); PF00106.22(adh_short:short chain dehydrogenase); PF08659.7(KR:KR domain); PF01370.18(Epimerase:NAD dependent epimerase/dehydratase family)	GO:0102131(deleted:old GO); GO:0102132(molecular_function:3-oxo-pimeloyl-[acp] methyl ester reductase activity); GO:0004316(molecular_function:3-oxoacyl-[acyl-carrier-protein] reductase (NADPH) activity); GO:0051287(molecular_function:NAD binding); GO:0006633(biological_process:fatty acid biosynthetic process); GO:0006633(biological_process:fatty acid biosynthetic process); GO:0051287(molecular_f…	GO:0005488;GO:0009987;GO:0003824;GO:0008152	ETI91264.1(3-oxoacyl-(Acyl-carrier-protein) reductase [Clostridium butyricum DORA_1])	sp|P51831|FABG_BACSU(3-oxoacyl-[acyl-carrier-protein] reductase FabG OS=Bacillus subtilis (strain 168) OX=224308 GN=fabG PE=3 SV=3)
NZ_WOFV02000003.1	27076	28308	GND98_RS01520	WP_024039013.1	MULTISPECIES: beta-ketoacyl-ACP synthase II	fabF	27076	28308	26.57	31.56	16.84	112.93	59.84	COG0304(I:Lipid transport and metabolism)	COG0304(Catalyzes the condensation reaction of fatty acid synthesis by the addition to an acyl acceptor of two carbons from malonyl-ACP (By similarity))	METABOLISM	K09458	fabF	3-oxoacyl-[acyl-carrier-protein] synthase II [EC:2.3.1.179]	map00780(Biotin metabolism); map00061(Fatty acid biosynthesis)	Metabolism;Metabolism	Metabolism of cofactors and vitamins;Lipid metabolism	PF00109.23(ketoacyl-synt:Beta-ketoacyl synthase, N-terminal domain); PF02801.19(Ketoacyl-synt_C:Beta-ketoacyl synthase, C-terminal domain); PF00108.20(Thiolase_N:Thiolase, N-terminal domain)	GO:0033817(molecular_function:beta-ketoacyl-acyl-carrier-protein synthase II activity); GO:0006633(biological_process:fatty acid biosynthetic process)	GO:0009987;GO:0003824;GO:0008152	WP_024039013.1(beta-ketoacyl-[acyl-carrier-protein] synthase II [Clostridium butyricum])	sp|O34340|FABF_BACSU(3-oxoacyl-[acyl-carrier-protein] synthase 2 OS=Bacillus subtilis (strain 168) OX=224308 GN=fabF PE=1 SV=1)
NZ_WOFV02000003.1	28330	28836	GND98_RS01525	WP_024039012.1	MULTISPECIES: acetyl-CoA carboxylase biotin carboxyl carrier protein	accB	28330	28836	29.91	32.35	15.69	123.76	60.2	COG0511(I:Lipid transport and metabolism)	COG0511(Catalyzes the condensation reaction of fatty acid synthesis by the addition to an acyl acceptor of two carbons from malonyl-ACP (By similarity))	METABOLISM	K02160	accB	acetyl-CoA carboxylase biotin carboxyl carrier protein	map00720(Carbon fixation pathways in prokaryotes); map00640(Propanoate metabolism); map00061(Fatty acid biosynthesis); map00620(Pyruvate metabolism)	Metabolism;Metabolism;Metabolism;Metabolism	Energy metabolism;Carbohydrate metabolism;Lipid metabolism;Carbohydrate metabolism	PF00364.19(Biotin_lipoyl:Biotin-requiring enzyme); PF13533.3(Biotin_lipoyl_2:Biotin-lipoyl like); PF01597.16(GCV_H:Glycine cleavage H-protein)	GO:0006633(biological_process:fatty acid biosynthetic process); GO:0009317(cellular_component:acetyl-CoA carboxylase complex); GO:0003989(molecular_function:acetyl-CoA carboxylase activity); GO:0003989(molecular_function:acetyl-CoA carboxylase activity); GO:0006633(biological_process:fatty acid biosynthetic process); GO:0009317(cellular_component:acetyl-CoA carboxylase complex)	GO:0009987;GO:0003824;GO:0008152;GO:0032991;GO:0044464	WP_024039012.1(acetyl-CoA carboxylase biotin carboxyl carrier protein [Clostridium butyricum])	sp|P49786|BCCP_BACSU(Biotin carboxyl carrier protein of acetyl-CoA carboxylase OS=Bacillus subtilis (strain 168) OX=224308 GN=accB PE=1 SV=2)
NZ_WOFV02000003.1	28840	29268	GND98_RS01530	WP_002579522.1	MULTISPECIES: 3-hydroxyacyl-ACP dehydratase FabZ	fabZ	28840	29268	33.18	34.86	22.77	120.94	112.31	COG0764(I:Lipid transport and metabolism)	COG0764(Involved in unsaturated fatty acids biosynthesis. Catalyzes the dehydration of short chain beta-hydroxyacyl-ACPs and long chain saturated and unsaturated beta-hydroxyacyl-ACPs (By similarity))	METABOLISM	K02372	fabZ	3-hydroxyacyl-[acyl-carrier-protein] dehydratase [EC:4.2.1.59]	map00780(Biotin metabolism); map00061(Fatty acid biosynthesis)	Metabolism;Metabolism	Metabolism of cofactors and vitamins;Lipid metabolism	PF07977.10(FabA:FabA-like domain); PF01575.16(MaoC_dehydratas:MaoC like domain)	GO:0047451(molecular_function:3-hydroxyoctanoyl-[acyl-carrier-protein] dehydratase activity); GO:0006633(biological_process:fatty acid biosynthetic process); GO:0009245(biological_process:lipid A biosynthetic process); GO:0005737(cellular_component:cytoplasm); GO:0006633(biological_process:fatty acid biosynthetic process); GO:0047451(molecular_function:3-hydroxyoctanoyl-[acyl-carrier-protein] deh…	GO:0009987;GO:0003824;GO:0008152;GO:0044464	WP_002579522.1(3-hydroxyacyl-[acyl-carrier-protein] dehydratase FabZ [Clostridium])	sp|B2V3S4|FABZ_CLOBA(3-hydroxyacyl-[acyl-carrier-protein] dehydratase FabZ OS=Clostridium botulinum (strain Alaska E43 / Type E3) OX=508767 GN=fabZ PE=3 SV=1)
NZ_WOFV02000003.1	29277	30629	GND98_RS01535	WP_002579523.1	MULTISPECIES: acetyl-CoA carboxylase biotin carboxylase subunit	accC	29277	30629	28.84	32.48	11.34	116.71	67.04	COG0439(I:Lipid transport and metabolism)	COG0439(Involved in unsaturated fatty acids biosynthesis. Catalyzes the dehydration of short chain beta-hydroxyacyl-ACPs and long chain saturated and unsaturated beta-hydroxyacyl-ACPs (By similarity))	METABOLISM	K01961	accC	acetyl-CoA carboxylase, biotin carboxylase subunit [EC:6.4.1.2 6.3.4.14]	map00720(Carbon fixation pathways in prokaryotes); map00640(Propanoate metabolism); map00061(Fatty acid biosynthesis); map00620(Pyruvate metabolism)	Metabolism;Metabolism;Metabolism;Metabolism	Energy metabolism;Carbohydrate metabolism;Lipid metabolism;Carbohydrate metabolism	PF02786.14(CPSase_L_D2:Carbamoyl-phosphate synthase L chain, ATP binding domain); PF00289.19(Biotin_carb_N:Biotin carboxylase, N-terminal domain); PF02785.16(Biotin_carb_C:Biotin carboxylase C-terminal domain); PF07478.10(Dala_Dala_lig_C:D-ala D-ala ligase C-terminus); PF15632.3(ATPgrasp_Ter:ATP-grasp in the biosynthetic pathway with Ter operon); PF02222.19(ATP-grasp:ATP-grasp domain); PF08443.8(…	GO:0005524(molecular_function:ATP binding); GO:0016874(molecular_function:ligase activity); GO:0046872(molecular_function:metal ion binding); GO:0003989(molecular_function:acetyl-CoA carboxylase activity); GO:0005524(molecular_function:ATP binding); GO:0004075(molecular_function:biotin carboxylase activity); GO:0046872(molecular_function:metal ion binding); GO:0004075(molecular_function:biotin ca…	GO:0005488;GO:0003824	WP_002579523.1(acetyl-CoA carboxylase biotin carboxylase subunit [Clostridium])	sp|Q06862|ACCC_NOSS1(Biotin carboxylase OS=Nostoc sp. (strain PCC 7120 / SAG 25.82 / UTEX 2576) OX=103690 GN=accC PE=3 SV=1)
NZ_WOFV02000003.1	30622	31515	GND98_RS01540	WP_002579524.1	MULTISPECIES: acetyl-CoA carboxylase carboxyltransferase subunit beta	accD	30622	31515	56.85	57.29	24.23	200.83	151.4	COG0777(I:Lipid transport and metabolism)	COG0777(Component of the acetyl coenzyme A carboxylase (ACC) complex. Biotin carboxylase (BC) catalyzes the carboxylation of biotin on its carrier protein (BCCP) and then the CO(2) group is transferred by the transcarboxylase to acetyl-CoA to form malonyl- CoA (By similarity))	METABOLISM	K01963	accD	acetyl-CoA carboxylase carboxyl transferase subunit beta [EC:6.4.1.2 2.1.3.15]	map00720(Carbon fixation pathways in prokaryotes); map00640(Propanoate metabolism); map00061(Fatty acid biosynthesis); map00620(Pyruvate metabolism)	Metabolism;Metabolism;Metabolism;Metabolism	Energy metabolism;Carbohydrate metabolism;Lipid metabolism;Carbohydrate metabolism	PF01039.19(Carboxyl_trans:Carboxyl transferase domain)	GO:0003989(molecular_function:acetyl-CoA carboxylase activity); GO:0005524(molecular_function:ATP binding); GO:0016740(molecular_function:transferase activity); GO:0008270(molecular_function:zinc ion binding); GO:0006633(biological_process:fatty acid biosynthetic process); GO:2001295(biological_process:malonyl-CoA biosynthetic process); GO:0009317(cellular_component:acetyl-CoA carboxylase complex…	GO:0005488;GO:0003824;GO:0008152;GO:0009987;GO:0044464;GO:0043226;GO:0032991	WP_002579524.1(acetyl-CoA carboxylase carboxyltransferase subunit beta [Clostridium])	sp|A6LSD0|ACCD_CLOB8(Acetyl-coenzyme A carboxylase carboxyl transferase subunit beta OS=Clostridium beijerinckii (strain ATCC 51743 / NCIMB 8052) OX=290402 GN=accD PE=3 SV=1)
NZ_WOFV02000003.1	31508	32326	GND98_RS01545	WP_002579525.1	MULTISPECIES: acetyl-CoA carboxylase carboxyltransferase subunit alpha	accA	31508	32326	194.31	115.54	52.84	472.1	195.43	COG0825(I:Lipid transport and metabolism)	COG0825(Component of the acetyl coenzyme A carboxylase (ACC) complex. First, biotin carboxylase catalyzes the carboxylation of biotin on its carrier protein (BCCP) and then the CO(2) group is transferred by the carboxyltransferase to acetyl-CoA to form malonyl-CoA (By similarity))	METABOLISM	K01962	accA	acetyl-CoA carboxylase carboxyl transferase subunit alpha [EC:6.4.1.2 2.1.3.15]	map00720(Carbon fixation pathways in prokaryotes); map00640(Propanoate metabolism); map00061(Fatty acid biosynthesis); map00620(Pyruvate metabolism)	Metabolism;Metabolism;Metabolism;Metabolism	Energy metabolism;Carbohydrate metabolism;Lipid metabolism;Carbohydrate metabolism	PF03255.11(ACCA:Acetyl co-enzyme A carboxylase carboxyltransferase alpha subunit); PF01039.19(Carboxyl_trans:Carboxyl transferase domain)	GO:0006633(biological_process:fatty acid biosynthetic process); GO:0009317(cellular_component:acetyl-CoA carboxylase complex); GO:0016740(molecular_function:transferase activity); GO:0003989(molecular_function:acetyl-CoA carboxylase activity); GO:0005524(molecular_function:ATP binding); GO:2001295(biological_process:malonyl-CoA biosynthetic process)	GO:0005488;GO:0003824;GO:0008152;GO:0009987;GO:0044464;GO:0032991	WP_002579525.1(acetyl-CoA carboxylase carboxyltransferase subunit alpha [Clostridium])	sp|A6LSD1|ACCA_CLOB8(Acetyl-coenzyme A carboxylase carboxyl transferase subunit alpha OS=Clostridium beijerinckii (strain ATCC 51743 / NCIMB 8052) OX=290402 GN=accA PE=3 SV=1)
NZ_WOFV02000003.1	32447	32860	GND98_RS01550	WP_002579526.1	MULTISPECIES: hypothetical protein	-	32447	32860	284.58	252.21	176.88	158.22	338.28	ENOG4111NY2(S:Function unknown)	ENOG4111NY2(HutP family)	POORLY CHARACTERIZED							PF09021.8(HutP:HutP)	GO:0008870(molecular_function:galactoside O-acetyltransferase activity)	GO:0003824	WP_002579526.1(hypothetical protein [Clostridium])
NZ_WOFV02000003.1	33298	34314	GND98_RS01555	WP_156211499.1	ABC transporter substrate-binding protein	-	33298	34314	208.37	518.66	312.47	394.92	242.51	COG2984(S:Function unknown)	COG2984((ABC) transporter)	POORLY CHARACTERIZED	K01989		putative ABC transport system substrate-binding protein				PF04392.9(ABC_sub_bind:ABC transporter substrate binding protein)	GO:0033817(molecular_function:beta-ketoacyl-acyl-carrier-protein synthase II activity)	GO:0003824	WP_002579527.1(hypothetical protein [Clostridium])	sp|Q9ZDG2|Y367_RICPR(Uncharacterized protein RP367 OS=Rickettsia prowazekii (strain Madrid E) OX=272947 GN=RP367 PE=4 SV=1)
NZ_WOFV02000003.1	34314	35228	GND98_RS01560	WP_002579528.1	MULTISPECIES: ABC transporter permease	-	34314	35228	155.18	419.76	323.06	357.24	194.15	COG4120(S:Function unknown)	COG4120(ABC transporter (permease))	POORLY CHARACTERIZED	K05832		putative ABC transport system permease protein				PF02653.13(BPD_transp_2:Branched-chain amino acid transport system / permease component)	GO:0022857(molecular_function:transmembrane transporter activity); GO:0016021(cellular_component:integral component of membrane); GO:0005886(cellular_component:plasma membrane)	GO:0005215;GO:0016020;GO:0044464;GO:0044425	WP_002579528.1(ABC transporter permease [Clostridium])	sp|Q9ZDG1|Y368_RICPR(Uncharacterized protein RP368 OS=Rickettsia prowazekii (strain Madrid E) OX=272947 GN=RP368 PE=4 SV=1)
NZ_WOFV02000003.1	35194	35994	GND98_RS01565	WP_002579529.1	MULTISPECIES: ATP-binding cassette domain-containing protein	-	35194	35994	270.32	633.28	443.64	611.97	342.58	COG1101(S:Function unknown)	COG1101(ABC transporter, (ATP-binding protein))	POORLY CHARACTERIZED	K05833		putative ABC transport system ATP-binding protein				PF00005.24(ABC_tran:ABC transporter); PF13304.3(AAA_21:AAA domain, putative AbiEii toxin, Type IV TA system); PF02463.16(SMC_N:RecF/RecN/SMC N terminal domain); PF13401.3(AAA_22:AAA domain); PF13476.3(AAA_23:AAA domain); PF13555.3(AAA_29:P-loop containing region of AAA domain); PF03193.13(DUF258:Protein of unknown function, DUF258); PF06414.9(Zeta_toxin:Zeta toxin)	GO:0005524(molecular_function:ATP binding); GO:0016887(molecular_function:ATPase activity); GO:0016887(molecular_function:ATPase activity); GO:0005524(molecular_function:ATP binding); GO:0016887(molecular_function:ATPase activity); GO:0004316(molecular_function:3-oxoacyl-[acyl-carrier-protein] reductase (NADPH) activity); GO:0005524(molecular_function:ATP binding); GO:0102131(deleted:old GO); GO:…	GO:0005488;GO:0003824	WP_002579529.1(hypothetical protein [Clostridium])	sp|P45171|POTA_HAEIN(Spermidine/putrescine import ATP-binding protein PotA OS=Haemophilus influenzae (strain ATCC 51907 / DSM 11121 / KW20 / Rd) OX=71421 GN=potA PE=3 SV=2)
NZ_WOFV02000003.1	36454	37695	GND98_RS01570	WP_002579530.1	MULTISPECIES: replication-associated recombination protein A	ycaJ	36454	37695	32.97	44.55	31.85	28.19	39.22	COG2256(L:Replication, recombination and repair)	COG2256(Recombination factor protein RarA)	INFORMATION STORAGE AND PROCESSING	K07478	ycaJ	putative ATPase				PF12002.5(MgsA_C:MgsA AAA+ ATPase C terminal); PF16193.2(AAA_assoc_2:AAA C-terminal domain); PF05496.9(RuvB_N:Holliday junction DNA helicase ruvB N-terminus); PF00004.26(AAA:ATPase family associated with various cellular activities (AAA)); PF07728.11(AAA_5:AAA domain (dynein-related subfamily)); PF14532.3(Sigma54_activ_2:Sigma-54 interaction domain); PF07726.8(AAA_3:ATPase family associated with …	GO:0006310(biological_process:DNA recombination); GO:0006281(biological_process:DNA repair); GO:0009378(molecular_function:four-way junction helicase activity); GO:0006260(biological_process:DNA replication); GO:0003677(molecular_function:DNA binding)	GO:0005488;GO:0009987;GO:0003824;GO:0008152;GO:0050896	ALP89911.1(hypothetical protein ATN24_07110 [Clostridium butyricum])	sp|O34528|YRVN_BACSU(Uncharacterized AAA domain-containing protein YrvN OS=Bacillus subtilis (strain 168) OX=224308 GN=yrvN PE=3 SV=1)
NZ_WOFV02000003.1	37933	38385	GND98_RS01575	WP_002579531.1	MULTISPECIES: Rrf2 family transcriptional regulator	-	37933	38385	262.8	1213.3	735.74	224.09	504.38	COG1959(L:Replication, recombination and repair)	COG1959(Recombination factor protein RarA)	INFORMATION STORAGE AND PROCESSING							PF02082.17(Rrf2:Transcriptional regulator)	GO:0003677(molecular_function:DNA binding)	GO:0005488	WP_002579531.1(Rrf2 family transcriptional regulator [Clostridium])	sp|O34527|CYMR_BACSU(HTH-type transcriptional regulator CymR OS=Bacillus subtilis (strain 168) OX=224308 GN=cymR PE=1 SV=2)
NZ_WOFV02000003.1	38390	39571	GND98_RS01580	WP_002579532.1	MULTISPECIES: cysteine desulfurase NifS	iscS	38405	39571	93.29	471.6	190.88	160.48	207.86	COG1104(L:Replication, recombination and repair)	COG1104(Recombination factor protein RarA)	INFORMATION STORAGE AND PROCESSING	K04487	iscS	cysteine desulfurase [EC:2.8.1.7]	map00730(Thiamine metabolism); map04122(Sulfur relay system)	Metabolism;Genetic Information Processing	Metabolism of cofactors and vitamins;Folding, sorting and degradation	PF00266.16(Aminotran_5:Aminotransferase class-V); PF01212.18(Beta_elim_lyase:Beta-eliminating lyase); PF01041.14(DegT_DnrJ_EryC1:DegT/DnrJ/EryC1/StrS aminotransferase family)	GO:0005737(cellular_component:cytoplasm); GO:0051537(molecular_function:2 iron, 2 sulfur cluster binding); GO:0031071(molecular_function:cysteine desulfurase activity); GO:0006520(biological_process:cellular amino acid metabolic process); GO:0030170(molecular_function:pyridoxal phosphate binding); GO:0044571(biological_process:[2Fe-2S] cluster assembly); GO:0046872(molecular_function:metal ion bi…	GO:0005488;GO:0071840;GO:0009987;GO:0003824;GO:0008152;GO:0044464	WP_002579532.1(cysteine desulfurase NifS [Clostridium])	sp|A5I4Z9|ISCS_CLOBH(Cysteine desulfurase IscS OS=Clostridium botulinum (strain Hall / ATCC 3502 / NCTC 13319 / Type A) OX=441771 GN=iscS PE=3 SV=1)
NZ_WOFV02000003.1	39573	40007	GND98_RS01585	WP_002579533.1	MULTISPECIES: Fe-S cluster assembly scaffold protein NifU	iscU	39573	40007	129.09	457.68	322.64	268.43	347.43	COG0822(L:Replication, recombination and repair)	COG0822(Recombination factor protein RarA)	INFORMATION STORAGE AND PROCESSING	K04488	iscU	nitrogen fixation protein NifU and related proteins				PF01592.13(NifU_N:NifU-like N terminal domain)	GO:0005506(molecular_function:iron ion binding); GO:0051536(molecular_function:iron-sulfur cluster binding); GO:0016226(biological_process:iron-sulfur cluster assembly)	GO:0009987;GO:0008152;GO:0005488;GO:0071840	KJZ83112.1(hypothetical protein ClosIBUN125C_CONTIG9g00631 [Clostridium sp. IBUN125C])	sp|P0DMG1|ISCU1_ARCFU(Iron-sulfur cluster assembly scaffold protein IscU 1 OS=Archaeoglobus fulgidus (strain ATCC 49558 / VC-16 / DSM 4304 / JCM 9628 / NBRC 100126) OX=224325 GN=iscU1 PE=3 SV=1)
NZ_WOFV02000003.1	40013	41095	GND98_RS01590	WP_003409763.1	MULTISPECIES: tRNA 2-thiouridine(34) synthase MnmA	mnmA	40043	41095	142.46	309	238.52	217.5	256.65	COG0482(L:Replication, recombination and repair)	COG0482(Recombination factor protein RarA)	INFORMATION STORAGE AND PROCESSING	K00566	mnmA	tRNA-uridine 2-sulfurtransferase [EC:2.8.1.13]	map04122(Sulfur relay system)	Genetic Information Processing	Folding, sorting and degradation	PF03054.13(tRNA_Me_trans:tRNA methyl transferase); PF02568.11(ThiI:Thiamine biosynthesis protein (ThiI)); PF00764.16(Arginosuc_synth:Arginosuccinate synthase)	GO:0005524(molecular_function:ATP binding); GO:0016783(molecular_function:sulfurtransferase activity); GO:0000049(molecular_function:tRNA binding); GO:0006400(biological_process:tRNA modification); GO:0005737(cellular_component:cytoplasm); GO:0005737(cellular_component:cytoplasm); GO:0000049(molecular_function:tRNA binding); GO:0016783(molecular_function:sulfurtransferase activity); GO:0006400(bi…	GO:0005488;GO:0009987;GO:0003824;GO:0008152;GO:0044464	WP_003409763.1(tRNA 2-thiouridine(34) synthase MnmA [Clostridium])	sp|A6LSF2|MNMA_CLOB8(tRNA-specific 2-thiouridylase MnmA OS=Clostridium beijerinckii (strain ATCC 51743 / NCIMB 8052) OX=290402 GN=mnmA PE=3 SV=1)
NZ_WOFV02000003.1	41236	41736	GND98_RS01595	WP_002579535.1	MULTISPECIES: hypothetical protein	-	41236	41736	0.34	11.56	3.47	2.45	3.68	COG3881(S:Function unknown)	COG3881(PRC-barrel domain protein)	POORLY CHARACTERIZED							PF05239.13(PRC:PRC-barrel domain)	GO:0003919(molecular_function:FMN adenylyltransferase activity); GO:0008531(molecular_function:riboflavin kinase activity)	GO:0003824	WP_002579535.1(hypothetical protein [Clostridium])
NZ_WOFV02000003.1	41717	42745	GND98_RS01600	WP_002579536.1	MULTISPECIES: AI-2E family transporter	-	41717	42745	0.4	2.11	2.48	0.48	0.55	COG0628(S:Function unknown)	COG0628(PRC-barrel domain protein)	POORLY CHARACTERIZED							PF01594.13(UPF0118:Domain of unknown function DUF20)	GO:0016021(cellular_component:integral component of membrane)	GO:0044425	WP_002579536.1(AI-2E family transporter [Clostridium])	sp|O32095|YUEF_BACSU(Putative transport protein YueF OS=Bacillus subtilis (strain 168) OX=224308 GN=yueF PE=3 SV=1)
NZ_WOFV02000003.1	43202	45841	GND98_RS01605	WP_156211501.1	alanine--tRNA ligase	alaS	43202	45841	16.73	37.57	34.5	35.39	39.92	COG0013(J:Translation, ribosomal structure and biogenesis)	COG0013(Catalyzes the attachment of alanine to tRNA(Ala) in a two-step reaction alanine is first activated by ATP to form Ala- AMP and then transferred to the acceptor end of tRNA(Ala). Also edits incorrectly charged Ser-tRNA(Ala) and Gly-tRNA(Ala) via its editing domain (By similarity))	INFORMATION STORAGE AND PROCESSING	K01872	alaS	alanyl-tRNA synthetase [EC:6.1.1.7]	map00970(Aminoacyl-tRNA biosynthesis)	Genetic Information Processing	Translation	PF01411.16(tRNA-synt_2c:tRNA synthetases class II (A)); PF07973.11(tRNA_SAD:Threonyl and Alanyl tRNA synthetase second additional domain); PF02272.16(DHHA1:DHHA1 domain)	GO:0005737(cellular_component:cytoplasm); GO:0004813(molecular_function:alanine-tRNA ligase activity); GO:0000049(molecular_function:tRNA binding); GO:0008270(molecular_function:zinc ion binding); GO:0006419(biological_process:alanyl-tRNA aminoacylation); GO:0005524(molecular_function:ATP binding); GO:0004813(molecular_function:alanine-tRNA ligase activity); GO:0005524(molecular_function:ATP bind…	GO:0009987;GO:0003824;GO:0008152;GO:0044464;GO:0005488	WP_002579537.1(alanine--tRNA ligase [Clostridium])	sp|A6LSF6|SYA_CLOB8(Alanine--tRNA ligase OS=Clostridium beijerinckii (strain ATCC 51743 / NCIMB 8052) OX=290402 GN=alaS PE=3 SV=1)
NZ_WOFV02000003.1	45981	46238	GND98_RS01610	WP_002579538.1	MULTISPECIES: IreB family regulatory phosphoprotein	-	45981	46238	1797.13	2593.68	928.65	1024.27	2611.41	COG4472(S:Function unknown)	COG4472(Bacterial protein of unknown function (DUF965))	POORLY CHARACTERIZED							PF06135.9(DUF965:Bacterial protein of unknown function (DUF965))			WP_002579538.1(IreB family regulatory phosphoprotein [Clostridium])	sp|A6LSF7|Y1105_CLOB8(UPF0297 protein Cbei_1105 OS=Clostridium beijerinckii (strain ATCC 51743 / NCIMB 8052) OX=290402 GN=Cbei_1105 PE=3 SV=1)
NZ_WOFV02000003.1	46286	46708	GND98_RS01615	WP_002579539.1	MULTISPECIES: Holliday junction resolvase RuvX	ruvX	46286	46708	346.49	480.54	165.6	186.08	444.9	COG0816(L:Replication, recombination and repair)	COG0816(Could be a nuclease that resolves Holliday junction intermediates in genetic recombination (By similarity))	INFORMATION STORAGE AND PROCESSING	K07447	ruvX	putative holliday junction resolvase [EC:3.1.-.-]				PF03652.12(RuvX:Holliday junction resolvase)	GO:0004386(molecular_function:helicase activity); GO:0004518(molecular_function:nuclease activity); GO:0000967(biological_process:rRNA 5'-end processing); GO:0005737(cellular_component:cytoplasm); GO:0004518(molecular_function:nuclease activity); GO:0005737(cellular_component:cytoplasm); GO:0000967(biological_process:rRNA 5'-end processing)	GO:0009987;GO:0003824;GO:0008152;GO:0044464	WP_002579539.1(Holliday junction resolvase RuvX [Clostridium])	sp|A6LSF8|YQGF_CLOB8(Putative pre-16S rRNA nuclease OS=Clostridium beijerinckii (strain ATCC 51743 / NCIMB 8052) OX=290402 GN=Cbei_1106 PE=3 SV=1)
NZ_WOFV02000003.1	46857	47135	GND98_RS01620	WP_024038908.1	MULTISPECIES: DUF1292 domain-containing protein	-	46857	47135	115.39	212.97	79.58	152.5	104.76	ENOG410Z6ED(S:Function unknown); ENOG410XZCC(S:Function unknown)	ENOG410Z6ED(UPF0473 protein); ENOG410XZCC(UPF0473 protein)	POORLY CHARACTERIZED;POORLY CHARACTERIZED							PF06949.8(DUF1292:Protein of unknown function (DUF1292))			WP_024038908.1(DUF1292 domain-containing protein [Clostridium butyricum])	sp|A6LSF9|Y1107_CLOB8(UPF0473 protein Cbei_1107 OS=Clostridium beijerinckii (strain ATCC 51743 / NCIMB 8052) OX=290402 GN=Cbei_1107 PE=3 SV=1)
NZ_WOFV02000003.1	47196	47660	GND98_RS01625	WP_003409819.1	MULTISPECIES: transcriptional repressor	fur	47196	47660	30.89	79.46	35.23	44.71	42.57	COG0735(S:Function unknown)	COG0735(UPF0473 protein)	POORLY CHARACTERIZED	K03711	fur	Fur family transcriptional regulator, ferric uptake regulator				PF01475.16(FUR:Ferric uptake regulator family)	GO:0003700(molecular_function:transcription factor activity, sequence-specific DNA binding); GO:0003677(molecular_function:DNA binding); GO:0003677(molecular_function:DNA binding); GO:0003700(molecular_function:transcription factor activity, sequence-specific DNA binding)	GO:0005488;GO:0140110	WP_003409819.1(transcriptional repressor [Clostridium])	sp|P54574|FUR_BACSU(Ferric uptake regulation protein OS=Bacillus subtilis (strain 168) OX=224308 GN=fur PE=1 SV=2)
NZ_WOFV02000003.1	47724	49391	GND98_RS01630	WP_024038910.1	MULTISPECIES: ribonuclease J	rnj	47724	49391	189.23	324.53	179.35	419.87	335.91	COG0595(S:Function unknown)	COG0595(UPF0473 protein)	POORLY CHARACTERIZED	K12574	rnj	ribonuclease J [EC:3.1.-.-]	map03018(RNA degradation)	Genetic Information Processing	Folding, sorting and degradation	PF07521.9(RMMBL:Zn-dependent metallo-hydrolase RNA specificity domain); PF00753.24(Lactamase_B:Metallo-beta-lactamase superfamily); PF12706.4(Lactamase_B_2:Beta-lactamase superfamily domain)	GO:0004534(molecular_function:5'-3' exoribonuclease activity); GO:0004521(molecular_function:endoribonuclease activity); GO:0003723(molecular_function:RNA binding); GO:0008270(molecular_function:zinc ion binding); GO:0006364(biological_process:rRNA processing); GO:0005737(cellular_component:cytoplasm); GO:0005737(cellular_component:cytoplasm); GO:0004534(molecular_function:5'-3' exoribonuclease a…	GO:0044464;GO:0009987;GO:0003824;GO:0008152;GO:0005488	WP_024038910.1(RNase J family beta-CASP ribonuclease [Clostridium butyricum])	sp|Q45493|RNJ1_BACSU(Ribonuclease J1 OS=Bacillus subtilis (strain 168) OX=224308 GN=rnjA PE=1 SV=1)
NZ_WOFV02000003.1	49712	51538	GND98_RS01635	WP_024038911.1	MULTISPECIES: translational GTPase TypA	typA	49712	51538	184.06	465.45	458.99	177.61	97.34	COG1217(T:Signal transduction mechanisms)	COG1217(gtp-binding protein typa)	CELLULAR PROCESSES AND SIGNALING	K06207	typA	GTP-binding protein				PF00009.24(GTP_EFTU:Elongation factor Tu GTP binding domain); PF00679.21(EFG_C:Elongation factor G C-terminus); PF03144.22(GTP_EFTU_D2:Elongation factor Tu domain 2); PF01926.20(MMR_HSR1:50S ribosome-binding GTPase); PF00735.15(Septin:Septin)	GO:0003924(molecular_function:GTPase activity); GO:0005525(molecular_function:GTP binding); GO:0005525(molecular_function:GTP binding); GO:0003924(molecular_function:GTPase activity)	GO:0005488;GO:0003824	WP_024038911.1(translational GTPase TypA [Clostridium butyricum])	sp|Q9ZLZ3|TYPA_HELPJ(GTP-binding protein TypA/BipA homolog OS=Helicobacter pylori (strain J99 / ATCC 700824) OX=85963 GN=typA PE=3 SV=1)
NZ_WOFV02000003.1	51631	52656	GND98_RS01640	WP_156211503.1	endolytic transglycosylase MltG	-	51631	52656	10.01	21.12	31.74	14.88	12.91	COG1559(S:Function unknown)	COG1559(Aminodeoxychorismate lyase)	POORLY CHARACTERIZED	K07082		UPF0755 protein				PF02618.13(YceG:YceG-like family)	GO:0071555(biological_process:cell wall organization); GO:0016829(molecular_function:lyase activity); GO:0008932(molecular_function:lytic endotransglycosylase activity); GO:0005887(cellular_component:integral component of plasma membrane); GO:0009252(biological_process:peptidoglycan biosynthetic process); GO:0016829(molecular_function:lyase activity); GO:0008932(molecular_function:lytic endotrans…	GO:0008152;GO:0071840;GO:0009987;GO:0003824;GO:0044425;GO:0044464	WP_003409973.1(endolytic transglycosylase MltG [Clostridium butyricum])	sp|O34758|MLTG_BACSU(Endolytic murein transglycosylase OS=Bacillus subtilis (strain 168) OX=224308 GN=mltG PE=3 SV=1)
NZ_WOFV02000003.1	52674	53318	GND98_RS01645	WP_024038913.1	O-methyltransferase	-	52674	53318	11.5	43.89	43.39	24.56	20.24	COG4122(S:Function unknown)	COG4122(O-methyltransferase)	POORLY CHARACTERIZED							PF01596.14(Methyltransf_3:O-methyltransferase); PF13847.3(Methyltransf_31:Methyltransferase domain); PF13578.3(Methyltransf_24:Methyltransferase domain); PF01135.16(PCMT:Protein-L-isoaspartate(D-aspartate) O-methyltransferase (PCMT)); PF01564.14(Spermine_synth:Spermine/spermidine synthase); PF08241.9(Methyltransf_11:Methyltransferase domain); PF13489.3(Methyltransf_23:Methyltransferase domain); P…	GO:0008171(molecular_function:O-methyltransferase activity)	GO:0003824	KJZ83115.1(hypothetical protein ClosIBUN125C_CONTIG9g00634 [Clostridium sp. IBUN125C])	sp|O32036|YRRM_BACSU(Putative O-methyltransferase YrrM OS=Bacillus subtilis (strain 168) OX=224308 GN=yrrM PE=3 SV=1)
NZ_WOFV02000003.1	53327	54565	GND98_RS01650	WP_024038914.1	MULTISPECIES: U32 family peptidase	-	53327	54565	14.14	34.21	53.78	27.98	20.78	COG0826(S:Function unknown)	COG0826(O-methyltransferase)	POORLY CHARACTERIZED	K08303		putative protease [EC:3.4.-.-]	map05120(Epithelial cell signaling in Helicobacter pylori infection)	Human Diseases	Infectious diseases: Bacterial	PF01136.16(Peptidase_U32:Peptidase family U32); PF16325.2(Peptidase_U32_C:Peptidase family U32 C-terminal domain)	GO:0008233(molecular_function:peptidase activity)	GO:0003824	WP_024038914.1(U32 family peptidase [Clostridium butyricum])	sp|O32034|YRRO_BACSU(Uncharacterized protease YrrO OS=Bacillus subtilis (strain 168) OX=224308 GN=yrrO PE=3 SV=1)
NZ_WOFV02000003.1	54859	56292	GND98_RS01655	WP_124229488.1	MULTISPECIES: penicillin-binding protein 2	-	54787	56292	1.4	7.03	1.96	2.42	2.5	COG0768(S:Function unknown)	COG0768(O-methyltransferase)	POORLY CHARACTERIZED							PF00905.19(Transpeptidase:Penicillin binding protein transpeptidase domain)	GO:0008658(molecular_function:penicillin binding); GO:0008658(molecular_function:penicillin binding); GO:0016021(cellular_component:integral component of membrane)	GO:0005488;GO:0044425	ETI91282.1(Penicillin-binding protein 2 [Clostridium butyricum DORA_1])	sp|Q03524|SP5D_BACSU(Stage V sporulation protein D OS=Bacillus subtilis (strain 168) OX=224308 GN=spoVD PE=2 SV=3)
NZ_WOFV02000003.1	56365	57063	GND98_RS01660	WP_002579548.1	MULTISPECIES: RNA polymerase sporulation sigma factor SigK	-	56365	57063	3.89	5.65	5.52	3.88	2.35	COG1191(K:Transcription)	COG1191(Sigma factors are initiation factors that promote the attachment of RNA polymerase to specific initiation sites and are then released (By similarity))	INFORMATION STORAGE AND PROCESSING	K03091		RNA polymerase sporulation-specific sigma factor				PF04542.11(Sigma70_r2:Sigma-70 region 2); PF04545.13(Sigma70_r4:Sigma-70, region 4); PF01381.19(HTH_3:Helix-turn-helix); PF13384.3(HTH_23:Homeodomain-like domain); PF12844.4(HTH_19:Helix-turn-helix domain); PF16509.2(KORA:TrfB plasmid transcriptional repressor)	GO:0003700(molecular_function:transcription factor activity, sequence-specific DNA binding); GO:0008168(molecular_function:methyltransferase activity); GO:0003677(molecular_function:DNA binding); GO:0006352(biological_process:DNA-templated transcription, initiation); GO:0016987(molecular_function:sigma factor activity); GO:0016987(molecular_function:sigma factor activity); GO:0003677(molecular_fu…	GO:0005488;GO:0140110;GO:0009987;GO:0003824;GO:0008152	WP_002579548.1(RNA polymerase sporulation sigma factor SigK [Clostridium])	sp|P62181|RP28_BACTK(RNA polymerase sigma-28 factor OS=Bacillus thuringiensis subsp. kurstaki OX=29339 GN=sigK PE=1 SV=1)
NZ_WOFV02000003.1	57234	58265	GND98_RS01665	WP_024038916.1	PilT/PilU family type 4a pilus ATPase	pilT	57222	58265	15.64	35.87	16.22	22.04	40.31	COG2805(N:Cell motility); COG2805(U:Intracellular trafficking, secretion, and vesicular transport)	COG2805(twitching motility protein); COG2805(twitching motility protein)	CELLULAR PROCESSES AND SIGNALING;CELLULAR PROCESSES AND SIGNALING	K02669	pilT	twitching motility protein PilT				PF00437.17(T2SSE:Type II/IV secretion system protein); PF13555.3(AAA_29:P-loop containing region of AAA domain); PF13245.3(AAA_19:Part of AAA domain); PF01935.14(DUF87:Domain of unknown function DUF87); PF00005.24(ABC_tran:ABC transporter); PF13476.3(AAA_23:AAA domain); PF01580.15(FtsK_SpoIIIE:FtsK/SpoIIIE family); PF00004.26(AAA:ATPase family associated with various cellular activities (AAA)); P…	GO:0005524(molecular_function:ATP binding)	GO:0005488	KJZ83083.1(hypothetical protein ClosIBUN125C_CONTIG9g00601 [Clostridium sp. IBUN125C])	sp|P24559|PILT_PSEAE(Twitching mobility protein OS=Pseudomonas aeruginosa (strain ATCC 15692 / DSM 22644 / CIP 104116 / JCM 14847 / LMG 12228 / 1C / PRS 101 / PAO1) OX=208964 GN=pilT PE=1 SV=1)
NZ_WOFV02000003.1	58503	59768	GND98_RS01670	WP_156211507.1	cell division protein FtsA	ftsA	58503	59768	10.29	24.27	12.23	15.16	14.63	COG0849(D:Cell cycle control, cell division, chromosome partitioning)	COG0849(This protein may be involved in anomalous filament growth. May be a component of the septum (By similarity))	CELLULAR PROCESSES AND SIGNALING	K03590	ftsA	cell division protein FtsA	map04112(Cell cycle - Caulobacter)	Cellular Processes	Cell growth and death	PF14450.3(FtsA:Cell division protein FtsA); PF02491.17(SHS2_FTSA:SHS2 domain inserted in FTSA)	GO:0051301(biological_process:cell division); GO:0007049(biological_process:cell cycle); GO:0007049(biological_process:cell cycle); GO:0051301(biological_process:cell division)	GO:0009987	ETI91285.1(Cell division protein FtsA [Clostridium butyricum DORA_1])	sp|Q9K0X8|FTSA_NEIMB(Cell division protein FtsA OS=Neisseria meningitidis serogroup B (strain MC58) OX=122586 GN=ftsA PE=1 SV=1)
NZ_WOFV02000003.1	59783	60916	GND98_RS01675	WP_154826478.1	MULTISPECIES: cell division protein FtsZ	ftsZ	59804	60916	654.73	1069.77	612.79	859.16	1138.86	COG0206(D:Cell cycle control, cell division, chromosome partitioning)	COG0206(Essential cell division protein that forms a contractile ring structure (Z ring) at the future cell division site. The regulation of the ring assembly controls the timing and the location of cell division. One of the functions of the FtsZ ring is to recruit other cell division proteins to the septum to produce a new cell wall between the dividing cells. Binds GTP and shows GTPase activity…	CELLULAR PROCESSES AND SIGNALING	K03531	ftsZ	cell division protein FtsZ	map04112(Cell cycle - Caulobacter)	Cellular Processes	Cell growth and death	PF00091.22(Tubulin:Tubulin/FtsZ family, GTPase domain); PF12327.5(FtsZ_C:FtsZ family, C-terminal domain)	GO:0005525(molecular_function:GTP binding); GO:0003924(molecular_function:GTPase activity); GO:0090529(biological_process:cell septum assembly); GO:0043093(biological_process:FtsZ-dependent cytokinesis); GO:0051258(biological_process:protein polymerization); GO:0032153(cellular_component:cell division site); GO:0005737(cellular_component:cytoplasm); GO:0005737(cellular_component:cytoplasm); GO:00…	GO:0005488;GO:0022414;GO:0071840;GO:0009987;GO:0003824;GO:0044464	ETI91286.1(Cell division protein ftsZ [Clostridium butyricum DORA_1])	sp|Q9K9T7|FTSZ_BACHD(Cell division protein FtsZ OS=Bacillus halodurans (strain ATCC BAA-125 / DSM 18197 / FERM 7344 / JCM 9153 / C-125) OX=272558 GN=ftsZ PE=3 SV=1)
NZ_WOFV02000003.1	61356	62159	GND98_RS01680	WP_035762504.1	sigma-E processing peptidase SpoIIGA	spoIIGA	61356	62159	0.72	0	1.85	0.65	1.24	ENOG410ZYKS(S:Function unknown); ENOG4111PN7(S:Function unknown); ENOG411033K(S:Function unknown)	ENOG410ZYKS(Sigma-E processing peptidase spoiiga); ENOG4111PN7(sigma-e processing peptidase spoiiga); ENOG411033K(Sporulation factor SpoIIGA)	POORLY CHARACTERIZED;POORLY CHARACTERIZED;POORLY CHARACTERIZED	K06383	spoIIGA	stage II sporulation protein GA (sporulation sigma-E factor processing peptidase) [EC:3.4.23.-]				PF03419.10(Peptidase_U4:Sporulation factor SpoIIGA)	GO:0030435(biological_process:sporulation resulting in formation of a cellular spore); GO:0030436(biological_process:asexual sporulation); GO:0004190(molecular_function:aspartic-type endopeptidase activity); GO:0016021(cellular_component:integral component of membrane); GO:0005886(cellular_component:plasma membrane); GO:0004190(molecular_function:aspartic-type endopeptidase activity); GO:0030436(…	GO:0000003;GO:0016020;GO:0032502;GO:0009987;GO:0003824;GO:0044464;GO:0044425	WP_035762504.1(sigma-E processing peptidase SpoIIGA [Clostridium butyricum])	sp|Q45832|SP2G_CLOAB(Probable sporulation sigma-E factor-processing peptidase OS=Clostridium acetobutylicum (strain ATCC 824 / DSM 792 / JCM 1419 / LMG 5710 / VKM B-1787) OX=272562 GN=spoIIGA PE=3 SV=1)
NZ_WOFV02000003.1	62173	62880	GND98_RS01685	WP_002579553.1	MULTISPECIES: RNA polymerase sporulation sigma factor SigE	-	62206	62880	1.13	0	0.46	1.42	1.54	COG1191(S:Function unknown)	COG1191(Sporulation factor SpoIIGA)	POORLY CHARACTERIZED	K03091		RNA polymerase sporulation-specific sigma factor				PF04542.11(Sigma70_r2:Sigma-70 region 2); PF04545.13(Sigma70_r4:Sigma-70, region 4); PF01381.19(HTH_3:Helix-turn-helix); PF13384.3(HTH_23:Homeodomain-like domain); PF12844.4(HTH_19:Helix-turn-helix domain); PF12728.4(HTH_17:Helix-turn-helix domain); PF13560.3(HTH_31:Helix-turn-helix domain)	GO:0003700(molecular_function:transcription factor activity, sequence-specific DNA binding); GO:0003677(molecular_function:DNA binding); GO:0006352(biological_process:DNA-templated transcription, initiation); GO:0016987(molecular_function:sigma factor activity); GO:0016987(molecular_function:sigma factor activity); GO:0003677(molecular_function:DNA binding); GO:0003700(molecular_function:transcri…	GO:0005488;GO:0140110;GO:0009987;GO:0008152	KJZ83090.1(hypothetical protein ClosIBUN125C_CONTIG9g00608 [Clostridium sp. IBUN125C])	sp|P33657|RPSE_CLOAB(RNA polymerase sigma-E factor OS=Clostridium acetobutylicum (strain ATCC 824 / DSM 792 / JCM 1419 / LMG 5710 / VKM B-1787) OX=272562 GN=sigE PE=3 SV=2)
NZ_WOFV02000003.1	62963	63736	GND98_RS01690	WP_124229464.1	MULTISPECIES: RNA polymerase sporulation sigma factor SigG	-	62963	63736	0	2.48	0.97	0.85	2.59	COG1191(S:Function unknown)	COG1191(Sporulation factor SpoIIGA)	POORLY CHARACTERIZED	K03091		RNA polymerase sporulation-specific sigma factor				PF04542.11(Sigma70_r2:Sigma-70 region 2); PF04545.13(Sigma70_r4:Sigma-70, region 4); PF04539.13(Sigma70_r3:Sigma-70 region 3); PF08281.9(Sigma70_r4_2:Sigma-70, region 4); PF07638.8(Sigma70_ECF:ECF sigma factor); PF01381.19(HTH_3:Helix-turn-helix)	GO:0003700(molecular_function:transcription factor activity, sequence-specific DNA binding); GO:0016987(molecular_function:sigma factor activity); GO:0006352(biological_process:DNA-templated transcription, initiation); GO:0003677(molecular_function:DNA binding)	GO:0005488;GO:0140110;GO:0009987;GO:0008152	WP_002579554.1(RNA polymerase sporulation sigma factor SigG [Clostridium])	sp|P33658|RPSG_CLOAB(RNA polymerase sigma-G factor OS=Clostridium acetobutylicum (strain ATCC 824 / DSM 792 / JCM 1419 / LMG 5710 / VKM B-1787) OX=272562 GN=sigG PE=3 SV=2)
NZ_WOFV02000003.1	63869	64126	GND98_RS01695	WP_024038921.1	MULTISPECIES: YlmC/YmxH family sporulation protein	-	63908	64126	3.17	0	0	0	0	COG1873(S:Function unknown)	COG1873(sporulation protein, YlmC YmxH family)	POORLY CHARACTERIZED							PF05239.13(PRC:PRC-barrel domain)			WP_024038921.1(YlmC/YmxH family sporulation protein [Clostridium butyricum])	sp|P33660|Y1697_CLOAB(Uncharacterized protein CA_C1697 OS=Clostridium acetobutylicum (strain ATCC 824 / DSM 792 / JCM 1419 / LMG 5710 / VKM B-1787) OX=272562 GN=CA_C1697 PE=3 SV=1)
NZ_WOFV02000003.1	64199	64648	GND98_RS01700	WP_002579556.1	MULTISPECIES: transcriptional repressor NrdR	nrdR	64199	64648	174.85	153.47	126.51	134.18	161.55	COG1327(K:Transcription)	COG1327(Negatively regulates transcription of bacterial ribonucleotide reductase nrd genes and operons by binding to NrdR- boxes (By similarity))	INFORMATION STORAGE AND PROCESSING	K07738	nrdR	transcriptional repressor NrdR				PF03477.13(ATP-cone:ATP cone domain); PF10240.6(DUF2464:Protein of unknown function (DUF2464))	GO:0005524(molecular_function:ATP binding); GO:0003677(molecular_function:DNA binding); GO:0008270(molecular_function:zinc ion binding); GO:0045892(biological_process:negative regulation of transcription, DNA-templated); GO:0006351(biological_process:transcription, DNA-templated); GO:0005524(molecular_function:ATP binding); GO:0045892(biological_process:negative regulation of transcription, DNA-t…	GO:0005488;GO:0065007;GO:0008152;GO:0009987	WP_002579556.1(transcriptional repressor NrdR [Clostridium])	sp|A6LSH5|NRDR_CLOB8(Transcriptional repressor NrdR OS=Clostridium beijerinckii (strain ATCC 51743 / NCIMB 8052) OX=290402 GN=nrdR PE=3 SV=1)
NZ_WOFV02000003.1	64859	65599	GND98_RS01705	WP_156211509.1	peptidoglycan editing factor PgeF	yfiH	64883	65599	5.02	17.48	3.42	7.32	4.85	COG1496(S:Function unknown)	COG1496(Multi-copper polyphenol oxidoreductase laccase)	POORLY CHARACTERIZED	K05810	yfiH	polyphenol oxidase [EC:1.10.3.-]				PF02578.12(Cu-oxidase_4:Multi-copper polyphenol oxidoreductase laccase)			WP_046058225.1(peptidoglycan editing factor PgeF [Clostridium])	sp|P33664|POLOX_CLOAB(Polyphenol oxidase OS=Clostridium acetobutylicum (strain ATCC 824 / DSM 792 / JCM 1419 / LMG 5710 / VKM B-1787) OX=272562 GN=CA_C1699 PE=3 SV=3)
NZ_WOFV02000003.1	65612	66310	GND98_RS01710	WP_156211511.1	response regulator	phoB1	65612	66310	3.02	12.42	8.17	9.7	4.12	COG0745(S:Function unknown)	COG0745(Multi-copper polyphenol oxidoreductase laccase)	POORLY CHARACTERIZED	K07658	phoB1	two-component system, OmpR family, alkaline phosphatase synthesis response regulator PhoP	map02020(Two-component system)	Environmental Information Processing	Signal transduction	PF00486.25(Trans_reg_C:Transcriptional regulatory protein, C terminal); PF00072.21(Response_reg:Response regulator receiver domain)	GO:0003677(molecular_function:DNA binding); GO:0000160(biological_process:phosphorelay signal transduction system); GO:0006355(biological_process:regulation of transcription, DNA-templated); GO:0006351(biological_process:transcription, DNA-templated); GO:0005622(cellular_component:intracellular); GO:0000160(biological_process:phosphorelay signal transduction system); GO:0003677(molecular_function…	GO:0005488;GO:0065007;GO:0009987;GO:0008152;GO:0044464	WP_003409897.1(DNA-binding response regulator [Clostridium])	sp|Q4A160|WALR_STAS1(Transcriptional regulatory protein WalR OS=Staphylococcus saprophyticus subsp. saprophyticus (strain ATCC 15305 / DSM 20229) OX=342451 GN=walR PE=3 SV=1)
NZ_WOFV02000003.1	66315	68003	GND98_RS01715	WP_027635046.1	MULTISPECIES: HAMP domain-containing protein	phoR	66315	68003	8.77	16.77	15.13	19.55	10.5	ENOG410XNMH(S:Function unknown)	ENOG410XNMH(Multi-copper polyphenol oxidoreductase laccase)	POORLY CHARACTERIZED	K07636	phoR	two-component system, OmpR family, phosphate regulon sensor histidine kinase PhoR [EC:2.7.13.3]	map02020(Two-component system)	Environmental Information Processing	Signal transduction	PF02518.23(HATPase_c:Histidine kinase-, DNA gyrase B-, and HSP90-like ATPase); PF00512.22(HisKA:His Kinase A (phospho-acceptor) domain); PF00672.22(HAMP:HAMP domain); PF13188.4(PAS_8:PAS domain); PF13589.3(HATPase_c_3:Histidine kinase-, DNA gyrase B-, and HSP90-like ATPase); PF00989.22(PAS:PAS fold); PF14501.3(HATPase_c_5:GHKL domain); PF13596.3(PAS_10:PAS domain)	GO:0005524(molecular_function:ATP binding); GO:0000155(molecular_function:phosphorelay sensor kinase activity); GO:0016021(cellular_component:integral component of membrane); GO:0005622(cellular_component:intracellular)	GO:0005488;GO:0003824;GO:0044464;GO:0044425	WP_027635046.1(sensor histidine kinase [Clostridium butyricum])	sp|Q4LAJ8|WALK_STAHJ(Sensor protein kinase WalK OS=Staphylococcus haemolyticus (strain JCSC1435) OX=279808 GN=walK PE=3 SV=1)
NZ_WOFV02000003.1	68509	69441	GND98_RS01720	WP_146867794.1	phosphate ABC transporter substrate-binding protein PstS family protein	pstS	68509	69441	1.82	2.76	3.24	7.18	2.27	COG0226(P:Inorganic ion transport and metabolism)	COG0226(phosphate abc transporter)	METABOLISM	K02040	pstS	phosphate transport system substrate-binding protein	map05152(Tuberculosis); map02010(ABC transporters); map02020(Two-component system)	Human Diseases;Environmental Information Processing;Environmental Information Processing	Infectious diseases: Bacterial;Membrane transport;Signal transduction	PF12849.4(PBP_like_2:PBP superfamily domain); PF12727.4(PBP_like:PBP superfamily domain); PF01547.22(SBP_bac_1:Bacterial extracellular solute-binding protein); PF13531.3(SBP_bac_11:Bacterial extracellular solute-binding protein)	GO:0042301(molecular_function:phosphate ion binding)	GO:0005488	WP_024038925.1(phosphate ABC transporter substrate-binding protein [Clostridium butyricum])	sp|P46338|PSTS_BACSU(Phosphate-binding protein PstS OS=Bacillus subtilis (strain 168) OX=224308 GN=pstS PE=3 SV=1)
NZ_WOFV02000003.1	69558	70448	GND98_RS01725	WP_024038926.1	phosphate ABC transporter permease subunit PstC	pstC	69558	70448	2.4	2.92	4.57	1.15	1.96	COG0573(P:Inorganic ion transport and metabolism)	COG0573(phosphate abc transporter)	METABOLISM	K02037	pstC	phosphate transport system permease protein	map02010(ABC transporters)	Environmental Information Processing	Membrane transport	PF00528.19(BPD_transp_1:Binding-protein-dependent transport system inner membrane component)	GO:0005315(molecular_function:inorganic phosphate transmembrane transporter activity); GO:0016021(cellular_component:integral component of membrane); GO:0005886(cellular_component:plasma membrane); GO:0006817(biological_process:phosphate ion transport); GO:0004674(molecular_function:protein serine/threonine kinase activity); GO:0006817(biological_process:phosphate ion transport); GO:0016021(cellu…	GO:0016020;GO:0005215;GO:0003824;GO:0051179;GO:0044464;GO:0044425	WP_024038926.1(phosphate ABC transporter permease subunit PstC [Clostridium butyricum])	sp|P46339|YQGH_BACSU(Probable ABC transporter permease protein YqgH OS=Bacillus subtilis (strain 168) OX=224308 GN=yqgH PE=3 SV=2)
NZ_WOFV02000003.1	70448	71332	GND98_RS01730	WP_146867793.1	phosphate ABC transporter permease PstA	pstA	70448	71332	5.32	2.94	7.74	7.8	2.2	COG0581(P:Inorganic ion transport and metabolism)	COG0581(phosphate abc transporter)	METABOLISM	K02038	pstA	phosphate transport system permease protein	map02010(ABC transporters)	Environmental Information Processing	Membrane transport	PF00528.19(BPD_transp_1:Binding-protein-dependent transport system inner membrane component)	GO:0035435(biological_process:phosphate ion transmembrane transport); GO:0005315(molecular_function:inorganic phosphate transmembrane transporter activity); GO:0005887(cellular_component:integral component of plasma membrane)	GO:0051179;GO:0005215;GO:0044464;GO:0044425	WP_027635047.1(phosphate ABC transporter permease PtsA [Clostridium butyricum])	sp|P46340|YQGI_BACSU(Probable ABC transporter permease protein YqgI OS=Bacillus subtilis (strain 168) OX=224308 GN=yqgI PE=3 SV=2)
NZ_WOFV02000003.1	71342	72091	GND98_RS01735	WP_003409972.1	phosphate ABC transporter ATP-binding protein	phoU	71342	72091	1.38	3.1	3.63	3.55	0.81	COG1117(P:Inorganic ion transport and metabolism)	COG1117(Part of the ABC transporter complex PstSACB involved in phosphate import. Responsible for energy coupling to the transport system (By similarity))	METABOLISM	K02036	pstB	phosphate transport system ATP-binding protein [EC:3.6.3.27]	map02010(ABC transporters)	Environmental Information Processing	Membrane transport	PF00005.24(ABC_tran:ABC transporter); PF13304.3(AAA_21:AAA domain, putative AbiEii toxin, Type IV TA system); PF02463.16(SMC_N:RecF/RecN/SMC N terminal domain); PF13175.3(AAA_15:AAA ATPase domain); PF03193.13(DUF258:Protein of unknown function, DUF258); PF13555.3(AAA_29:P-loop containing region of AAA domain); PF13401.3(AAA_22:AAA domain); PF00004.26(AAA:ATPase family associated with various cell…	GO:0005524(molecular_function:ATP binding); GO:0015415(molecular_function:ATPase-coupled phosphate ion transmembrane transporter activity); GO:0005315(molecular_function:inorganic phosphate transmembrane transporter activity); GO:0005886(cellular_component:plasma membrane); GO:0015415(molecular_function:ATPase-coupled phosphate ion transmembrane transporter activity); GO:0005315(molecular_functio…	GO:0005488;GO:0016020;GO:0005215;GO:0003824;GO:0044464	WP_003409972.1(phosphate ABC transporter ATP-binding protein [Clostridium butyricum])	sp|Q97IE0|PSTB_CLOAB(Phosphate import ATP-binding protein PstB OS=Clostridium acetobutylicum (strain ATCC 824 / DSM 792 / JCM 1419 / LMG 5710 / VKM B-1787) OX=272562 GN=pstB PE=3 SV=1)
NZ_WOFV02000003.1	72113	72775	GND98_RS01740	WP_156211513.1	phosphate signaling complex protein PhoU	-	72113	72775	0.46	0.6	3.07	1.66	0.63	COG0704(P:Inorganic ion transport and metabolism)	COG0704(Plays a role in the regulation of phosphate uptake)	METABOLISM	K02039	phoU	phosphate transport system protein				PF01895.16(PhoU:PhoU domain)	GO:0005737(cellular_component:cytoplasm); GO:0030643(biological_process:cellular phosphate ion homeostasis); GO:0006817(biological_process:phosphate ion transport); GO:0045936(biological_process:negative regulation of phosphate metabolic process); GO:0030643(biological_process:cellular phosphate ion homeostasis); GO:0045936(biological_process:negative regulation of phosphate metabolic process); G…	GO:0065007;GO:0009987;GO:0051179;GO:0044464	WP_024038928.1(phosphate transport system regulatory protein PhoU [Clostridium butyricum])	sp|Q97ID9|PHOU_CLOAB(Phosphate-specific transport system accessory protein PhoU homolog OS=Clostridium acetobutylicum (strain ATCC 824 / DSM 792 / JCM 1419 / LMG 5710 / VKM B-1787) OX=272562 GN=phoU PE=2 SV=1)
NZ_WOFV02000003.1	73374	74714	GND98_RS01750	WP_146867791.1	DUF512 domain-containing protein	-	73374	74714	19.49	47.54	64.16	36.4	22.66	COG1625(C:Energy production and conversion)	COG1625(oxidoreductase)	METABOLISM							PF04459.9(DUF512:Protein of unknown function (DUF512)); PF04055.18(Radical_SAM:Radical SAM superfamily); PF00595.21(PDZ:PDZ domain (Also known as DHR or GLGF))	GO:0003824(molecular_function:catalytic activity); GO:0003824(molecular_function:catalytic activity); GO:0016491(molecular_function:oxidoreductase activity)	GO:0003824	WP_024038930.1(DUF512 domain-containing protein [Clostridium butyricum])
NZ_WOFV02000003.1	74714	76030	GND98_RS01755	WP_002579567.1	MULTISPECIES: ribosome biogenesis GTPase Der	engA	74714	76030	53.99	106.81	87.62	62.79	63.29	COG1160(S:Function unknown)	COG1160(GTPase that plays an essential role in the late steps of ribosome biogenesis (By similarity))	POORLY CHARACTERIZED	K03977	engA	GTPase				PF01926.20(MMR_HSR1:50S ribosome-binding GTPase); PF14714.3(KH_dom-like:KH-domain-like of EngA bacterial GTPase enzymes, C-terminal); PF02421.15(FeoB_N:Ferrous iron transport protein B); PF00009.24(GTP_EFTU:Elongation factor Tu GTP binding domain); PF00350.20(Dynamin_N:Dynamin family); PF03193.13(DUF258:Protein of unknown function, DUF258); PF04548.13(AIG1:AIG1 family); PF08477.10(Roc:Ras of Comp…	GO:0005525(molecular_function:GTP binding); GO:0042254(biological_process:ribosome biogenesis); GO:0005525(molecular_function:GTP binding); GO:0042254(biological_process:ribosome biogenesis); GO:0016491(molecular_function:oxidoreductase activity)	GO:0005488;GO:0071840;GO:0003824	WP_002579567.1(ribosome biogenesis GTPase Der [Clostridium])	sp|A6LSI6|DER_CLOB8(GTPase Der OS=Clostridium beijerinckii (strain ATCC 51743 / NCIMB 8052) OX=290402 GN=der PE=3 SV=1)
NZ_WOFV02000003.1	76035	77027	GND98_RS01760	WP_024038931.1	NAD(P)H-dependent glycerol-3-phosphate dehydrogenase	gpsA	76035	77027	97.39	251.04	144.28	120.08	161.42	COG0240(C:Energy production and conversion)	COG0240(glycerol-3-phosphate dehydrogenase)	METABOLISM	K00057	gpsA	glycerol-3-phosphate dehydrogenase (NAD(P)+) [EC:1.1.1.94]	map00564(Glycerophospholipid metabolism)	Metabolism	Lipid metabolism	PF07479.11(NAD_Gly3P_dh_C:NAD-dependent glycerol-3-phosphate dehydrogenase C-terminus); PF01210.20(NAD_Gly3P_dh_N:NAD-dependent glycerol-3-phosphate dehydrogenase N-terminus); PF03807.14(F420_oxidored:NADP oxidoreductase coenzyme F420-dependent); PF02558.13(ApbA:Ketopantoate reductase PanE/ApbA); PF03446.12(NAD_binding_2:NAD binding domain of 6-phosphogluconate dehydrogenase)	GO:0004367(molecular_function:glycerol-3-phosphate dehydrogenase [NAD+] activity); GO:0047952(molecular_function:glycerol-3-phosphate dehydrogenase [NAD(P)+] activity); GO:0005975(biological_process:carbohydrate metabolic process); GO:0006650(biological_process:glycerophospholipid metabolic process); GO:0009331(cellular_component:glycerol-3-phosphate dehydrogenase complex); GO:0036439(molecular_f…	GO:0005488;GO:0032991;GO:0009987;GO:0003824;GO:0008152;GO:0044464	WP_024038931.1(NAD(P)H-dependent glycerol-3-phosphate dehydrogenase [Clostridium butyricum])	sp|A6LSI7|GPDA_CLOB8(Glycerol-3-phosphate dehydrogenase [NAD(P)+] OS=Clostridium beijerinckii (strain ATCC 51743 / NCIMB 8052) OX=290402 GN=gpsA PE=3 SV=1)
NZ_WOFV02000003.1	77285	78763	GND98_RS01765	WP_002579569.1	MULTISPECIES: stage IV sporulation protein A	spoIVA	77270	78763	1.23	3.2	1.44	0.55	0.84	ENOG410XQ51(S:Function unknown)	ENOG410XQ51(ATPase. Has a role at an early stage in the morphogenesis of the spore coat (By similarity))	POORLY CHARACTERIZED	K06398	spoIVA	stage IV sporulation protein A				PF09547.7(Spore_IV_A:Stage IV sporulation protein A (spore_IV_A))	GO:0005737(cellular_component:cytoplasm); GO:0030435(biological_process:sporulation resulting in formation of a cellular spore); GO:0016887(molecular_function:ATPase activity); GO:0005524(molecular_function:ATP binding); GO:0005524(molecular_function:ATP binding); GO:0016887(molecular_function:ATPase activity); GO:0030435(biological_process:sporulation resulting in formation of a cellular spore);…	GO:0005488;GO:0032502;GO:0009987;GO:0003824;GO:0044464	KJZ82956.1(hypothetical protein ClosIBUN125C_CONTIG9g00473 [Clostridium sp. IBUN125C])	sp|Q182W3|SP4A_PEPD6(Stage IV sporulation protein A OS=Peptoclostridium difficile (strain 630) OX=272563 GN=spoIVA PE=1 SV=2)
NZ_WOFV02000003.1	78957	79382	GND98_RS01770	WP_035766473.1	hypothetical protein	-	78957	79382	310.04	509.31	166.43	135.57	426.03	ENOG410YJ8K(S:Function unknown)	ENOG410YJ8K(-)	POORLY CHARACTERIZED										ETI91305.1(hypothetical protein Q607_CBUC00030G0033 [Clostridium butyricum DORA_1])
NZ_WOFV02000003.1	79610	80593	GND98_RS01775	WP_156211515.1	asparaginase	ansA	79610	80593	105.54	110.24	130.77	80.71	96.5	COG0252(S:Function unknown)	COG0252(-)	POORLY CHARACTERIZED	K01424	ansA	L-asparaginase [EC:3.5.1.1]	map00460(Cyanoamino acid metabolism); map00250(Alanine, aspartate and glutamate metabolism)	Metabolism;Metabolism	Metabolism of other amino acids;Amino acid metabolism	PF00710.17(Asparaginase:Asparaginase, N-terminal)	GO:0004067(molecular_function:asparaginase activity)	GO:0003824	WP_003415276.1(asparaginase [Clostridium])	sp|P30363|ASPG_BACLI(L-asparaginase OS=Bacillus licheniformis OX=1402 GN=ansA PE=3 SV=1)
NZ_WOFV02000003.1	81008	82387	GND98_RS01780	WP_002579572.1	MULTISPECIES: NCS2 family permease	pbuG	81008	82387	320.9	132.57	129.15	502.95	199.2	COG2252(S:Function unknown)	COG2252(-)	POORLY CHARACTERIZED	K06901	pbuG	putative MFS transporter, AGZA family, xanthine/uracil permease				PF00860.17(Xan_ur_permease:Permease family)	GO:0022857(molecular_function:transmembrane transporter activity); GO:0016021(cellular_component:integral component of membrane); GO:0005840(cellular_component:ribosome); GO:0022857(molecular_function:transmembrane transporter activity); GO:0016021(cellular_component:integral component of membrane)	GO:0005215;GO:0032991;GO:0044425;GO:0044464;GO:0043226	WP_002579572.1(NCS2 family permease [Clostridium])	sp|Q57772|Y326_METJA(Putative permease MJ0326 OS=Methanocaldococcus jannaschii (strain ATCC 43067 / DSM 2661 / JAL-1 / JCM 10045 / NBRC 100440) OX=243232 GN=MJ0326 PE=3 SV=1)
NZ_WOFV02000003.1	82663	83544	GND98_RS01785	WP_002579573.1	MULTISPECIES: YicC family protein	-	82654	83544	15.83	62.94	21.55	23.06	30.97	COG1561(S:Function unknown)	COG1561(YicC domain protein)	POORLY CHARACTERIZED							PF03755.10(YicC_N:YicC-like family, N-terminal region); PF08340.8(DUF1732:Domain of unknown function (DUF1732))			KJZ82969.1(hypothetical protein ClosIBUN125C_CONTIG9g00486 [Clostridium sp. IBUN125C])	sp|O34441|YLOC_BACSU(UPF0701 protein YloC OS=Bacillus subtilis (strain 168) OX=224308 GN=yloC PE=3 SV=1)
NZ_WOFV02000003.1	83560	83829	GND98_RS01790	WP_002579574.1	MULTISPECIES: DUF370 domain-containing protein	-	83560	83829	94.36	215.34	91.42	81.36	93.65	COG2052(S:Function unknown)	COG2052(UPF0296 protein)	POORLY CHARACTERIZED	K09777		uncharacterized protein				PF04025.9(DUF370:Domain of unknown function (DUF370))			WP_002579574.1(DUF370 domain-containing protein [Clostridium])	sp|B2THR6|Y1210_CLOBB(UPF0296 protein CLL_A1210 OS=Clostridium botulinum (strain Eklund 17B / Type B) OX=935198 GN=CLL_A1210 PE=3 SV=1)
NZ_WOFV02000003.1	83829	84467	GND98_RS01795	WP_024038935.1	guanylate kinase	gmk	83829	84467	45.82	188.53	77.19	66.74	73.7	COG0194(F:Nucleotide transport and metabolism)	COG0194(Essential for recycling GMP and indirectly, cGMP (By similarity))	METABOLISM	K00942	gmk	guanylate kinase [EC:2.7.4.8]	map00230(Purine metabolism)	Metabolism	Nucleotide metabolism	PF00625.18(Guanylate_kin:Guanylate kinase); PF13238.3(AAA_18:AAA domain); PF13671.3(AAA_33:AAA domain); PF02223.14(Thymidylate_kin:Thymidylate kinase); PF13401.3(AAA_22:AAA domain)	GO:0005524(molecular_function:ATP binding); GO:0004385(molecular_function:guanylate kinase activity); GO:0005737(cellular_component:cytoplasm); GO:0005737(cellular_component:cytoplasm); GO:0004385(molecular_function:guanylate kinase activity); GO:0005524(molecular_function:ATP binding)	GO:0005488;GO:0003824;GO:0044464	ETI91310.1(Guanylate kinase [Clostridium butyricum DORA_1])	sp|Q0SS73|KGUA_CLOPS(Guanylate kinase OS=Clostridium perfringens (strain SM101 / Type A) OX=289380 GN=gmk PE=3 SV=1)
NZ_WOFV02000003.1	84448	84675	GND98_RS01800	WP_156211517.1	DNA-directed RNA polymerase subunit omega	rpoZ	84448	84675	67.28	293.03	119.19	133.38	152.94	COG1758(K:Transcription)	COG1758(Promotes RNA polymerase assembly. Latches the N- and C- terminal regions of the beta' subunit thereby facilitating its interaction with the beta and alpha subunits (By similarity))	INFORMATION STORAGE AND PROCESSING	K03060	rpoZ	DNA-directed RNA polymerase subunit omega [EC:2.7.7.6]	map00240(Pyrimidine metabolism); map03020(RNA polymerase); map00230(Purine metabolism)	Metabolism;Genetic Information Processing;Metabolism	Nucleotide metabolism;Transcription;Nucleotide metabolism	PF01192.19(RNA_pol_Rpb6:RNA polymerase Rpb6)	GO:0003899(molecular_function:DNA-directed RNA polymerase activity); GO:0006351(biological_process:transcription, DNA-templated); GO:0003677(molecular_function:DNA binding); GO:0003677(molecular_function:DNA binding); GO:0003899(molecular_function:DNA-directed RNA polymerase activity); GO:0006351(biological_process:transcription, DNA-templated)	GO:0005488;GO:0009987;GO:0003824;GO:0008152	WP_002579576.1(DNA-directed RNA polymerase subunit omega [Clostridium])	sp|A6LSJ4|RPOZ_CLOB8(DNA-directed RNA polymerase subunit omega OS=Clostridium beijerinckii (strain ATCC 51743 / NCIMB 8052) OX=290402 GN=rpoZ PE=3 SV=1)
NZ_WOFV02000003.1	84672	85856	GND98_RS01805	WP_024038936.1	bifunctional phosphopantothenoylcysteine decarboxylase/phosphopantothenate--cysteine ligase CoaBC	coaBC	84672	85856	94.41	244.62	150.55	155.83	175.51	COG0452(H:Coenzyme transport and metabolism)	COG0452(Phosphopantothenoylcysteine decarboxylase)	METABOLISM	K13038	coaBC	phosphopantothenoylcysteine decarboxylase / phosphopantothenate---cysteine ligase [EC:4.1.1.36 6.3.2.5]	map00770(Pantothenate and CoA biosynthesis)	Metabolism	Metabolism of cofactors and vitamins	PF04127.12(DFP:DNA / pantothenate metabolism flavoprotein); PF02441.16(Flavoprotein:Flavoprotein)	GO:0010181(molecular_function:FMN binding); GO:0004632(molecular_function:phosphopantothenate--cysteine ligase activity); GO:0004633(molecular_function:phosphopantothenoylcysteine decarboxylase activity); GO:0015937(biological_process:coenzyme A biosynthetic process); GO:0015941(biological_process:pantothenate catabolic process); GO:0015937(biological_process:coenzyme A biosynthetic process); GO:…	GO:0005488;GO:0008152;GO:0003824;GO:0009987	WP_024038936.1(bifunctional phosphopantothenoylcysteine decarboxylase/phosphopantothenate--cysteine ligase CoaBC [Clostridium butyricum])	sp|O35033|COABC_BACSU(Probable coenzyme A biosynthesis bifunctional protein CoaBC OS=Bacillus subtilis (strain 168) OX=224308 GN=coaBC PE=3 SV=1)
NZ_WOFV02000003.1	85949	88141	GND98_RS01810	WP_156211542.1	primosomal protein N\'	priA	85949	88141	8.81	25.24	15.4	13.89	15.35	COG1198(L:Replication, recombination and repair)	COG1198(Primosomal protein n')	INFORMATION STORAGE AND PROCESSING	K04066	priA	primosomal protein N' (replication factor Y) (superfamily II helicase) [EC:3.6.4.-]	map03440(Homologous recombination)	Genetic Information Processing	Replication and repair	PF00270.26(DEAD:DEAD/DEAH box helicase); PF04851.12(ResIII:Type III restriction enzyme, res subunit); PF00271.28(Helicase_C:Helicase conserved C-terminal domain); PF07191.9(zinc-ribbons_6:zinc-ribbons); PF08274.9(PhnA_Zn_Ribbon:PhnA Zinc-Ribbon)	GO:0005524(molecular_function:ATP binding); GO:0004003(molecular_function:ATP-dependent DNA helicase activity); GO:0003677(molecular_function:DNA binding); GO:0008270(molecular_function:zinc ion binding); GO:0006269(biological_process:DNA replication, synthesis of RNA primer); GO:0006268(biological_process:DNA unwinding involved in DNA replication); GO:1990077(cellular_component:primosome complex)	GO:0005488;GO:0071840;GO:0044422;GO:0009987;GO:0003824;GO:0008152;GO:0032991;GO:0044464	ETI91313.1(Primosomal protein N' [Clostridium butyricum DORA_1])	sp|P94461|PRIA_BACSU(Primosomal protein N' OS=Bacillus subtilis (strain 168) OX=224308 GN=priA PE=3 SV=2)
NZ_WOFV02000003.1	88154	88594	GND98_RS01815	WP_002579579.1	MULTISPECIES: peptide deformylase	def	88154	88594	39.15	71.08	62.51	55.15	76.05	COG0242(L:Replication, recombination and repair)	COG0242(Primosomal protein n')	INFORMATION STORAGE AND PROCESSING	K01462	def	peptide deformylase [EC:3.5.1.88]				PF01327.18(Pep_deformylase:Polypeptide deformylase)	GO:0046872(molecular_function:metal ion binding); GO:0042586(molecular_function:peptide deformylase activity); GO:0006412(biological_process:translation); GO:0046872(molecular_function:metal ion binding); GO:0006412(biological_process:translation); GO:0042586(molecular_function:peptide deformylase activity)	GO:0005488;GO:0009987;GO:0003824;GO:0008152	WP_002579579.1(peptide deformylase [Clostridium])	sp|B2V4B1|DEF_CLOBA(Peptide deformylase OS=Clostridium botulinum (strain Alaska E43 / Type E3) OX=508767 GN=def PE=3 SV=1)
NZ_WOFV02000003.1	88794	89720	GND98_RS01820	WP_024038938.1	methionyl-tRNA formyltransferase	fmt	88794	89720	31.41	84.63	77.99	60.89	62.81	COG0223(J:Translation, ribosomal structure and biogenesis)	COG0223(Modifies the free amino group of the aminoacyl moiety of methionyl-tRNA(fMet). The formyl group appears to play a dual role in the initiator identity of N-formylmethionyl-tRNA by (I) promoting its recognition by IF2 and (II) impairing its binding to EFTu-GTP (By similarity))	INFORMATION STORAGE AND PROCESSING	K00604	fmt	methionyl-tRNA formyltransferase [EC:2.1.2.9]	map00670(One carbon pool by folate); map00970(Aminoacyl-tRNA biosynthesis)	Metabolism;Genetic Information Processing	Metabolism of cofactors and vitamins;Translation	PF00551.16(Formyl_trans_N:Formyl transferase); PF02911.15(Formyl_trans_C:Formyl transferase, C-terminal domain)	GO:0004479(molecular_function:methionyl-tRNA formyltransferase activity); GO:0004479(molecular_function:methionyl-tRNA formyltransferase activity); GO:0016829(molecular_function:lyase activity)	GO:0003824	ETI91315.1(Methionyl-tRNA formyltransferase [Clostridium butyricum DORA_1])	sp|A6LSJ8|FMT_CLOB8(Methionyl-tRNA formyltransferase OS=Clostridium beijerinckii (strain ATCC 51743 / NCIMB 8052) OX=290402 GN=fmt PE=3 SV=1)
NZ_WOFV02000003.1	89927	91243	GND98_RS01825	WP_156211518.1	16S rRNA (cytosine(967)-C(5))-methyltransferase RsmB	rsmB	89927	91243	9.84	34.81	30.21	31.35	27.14	COG0144(J:Translation, ribosomal structure and biogenesis)	COG0144(nOP2 Sun)	INFORMATION STORAGE AND PROCESSING	K03500	rsmB	16S rRNA (cytosine967-C5)-methyltransferase [EC:2.1.1.176]				PF01189.14(Methyltr_RsmB-F:16S rRNA methyltransferase RsmB/F); PF01029.15(NusB:NusB family); PF13847.3(Methyltransf_31:Methyltransferase domain); PF01728.16(FtsJ:FtsJ-like methyltransferase); PF08704.7(GCD14:tRNA methyltransferase complex GCD14 subunit); PF13649.3(Methyltransf_25:Methyltransferase domain); PF17125.2(Methyltr_RsmF_N:N-terminal domain of 16S rRNA methyltransferase RsmF); PF01209.15…	GO:0003723(molecular_function:RNA binding); GO:0008649(molecular_function:rRNA methyltransferase activity); GO:0006355(biological_process:regulation of transcription, DNA-templated); GO:0005737(cellular_component:cytoplasm); GO:0005737(cellular_component:cytoplasm); GO:0006355(biological_process:regulation of transcription, DNA-templated); GO:0003723(molecular_function:RNA binding); GO:0008649(mo…	GO:0005488;GO:0065007;GO:0003824;GO:0044464	WP_003412923.1(16S rRNA (cytosine(967)-C(5))-methyltransferase RsmB [Clostridium butyricum])	sp|P94464|RSMB_BACSU(Probable ribosomal RNA small subunit methyltransferase B OS=Bacillus subtilis (strain 168) OX=224308 GN=rsmB PE=3 SV=2)
NZ_WOFV02000003.1	91258	92301	GND98_RS01830	WP_024038939.1	23S rRNA (adenine(2503)-C(2))-methyltransferase RlmN	rlmN	91258	92301	10.07	22.07	23.25	32.35	27.12	COG0820(J:Translation, ribosomal structure and biogenesis)	COG0820(rRNA (adenine-C2-)-methyltransferase activity)	INFORMATION STORAGE AND PROCESSING	K06941	rlmN	23S rRNA (adenine2503-C2)-methyltransferase [EC:2.1.1.192]				PF04055.18(Radical_SAM:Radical SAM superfamily); PF13394.3(Fer4_14:4Fe-4S single cluster domain); PF13353.3(Fer4_12:4Fe-4S single cluster domain)	GO:0051539(molecular_function:4 iron, 4 sulfur cluster binding); GO:0046872(molecular_function:metal ion binding); GO:0070040(molecular_function:rRNA (adenine-C2-)-methyltransferase activity); GO:0019843(molecular_function:rRNA binding); GO:0002935(molecular_function:tRNA (adenine-C2-)-methyltransferase activity); GO:0000049(molecular_function:tRNA binding); GO:0070475(biological_process:rRNA bas…	GO:0008152;GO:0005488;GO:0009987;GO:0003824;GO:0044464	ETI91317.1(Ribosomal RNA large subunit methyltransferase N [Clostridium butyricum DORA_1])	sp|A6LSK1|RLMN_CLOB8(Probable dual-specificity RNA methyltransferase RlmN OS=Clostridium beijerinckii (strain ATCC 51743 / NCIMB 8052) OX=290402 GN=rlmN PE=3 SV=1)
NZ_WOFV02000003.1	92303	93022	GND98_RS01835	WP_003412927.1	Stp1/IreP family PP2C-type Ser/Thr phosphatase	prpC	92303	93022	7.69	18.48	14.03	27.45	21.26	COG0631(T:Signal transduction mechanisms)	COG0631(Phosphatase)	CELLULAR PROCESSES AND SIGNALING	K20074	prpC	PPM family protein phosphatase [EC:3.1.3.16]				PF13672.3(PP2C_2:Protein phosphatase 2C); PF00481.18(PP2C:Protein phosphatase 2C); PF07228.9(SpoIIE:Stage II sporulation protein E (SpoIIE))	GO:0004722(molecular_function:protein serine/threonine phosphatase activity)	GO:0003824	WP_003412927.1(Stp1/IreP family PP2C-type Ser/Thr phosphatase [Clostridium butyricum])	sp|Q71YJ5|STP1_LISMF(Serine/threonine phosphatase stp OS=Listeria monocytogenes serotype 4b (strain F2365) OX=265669 GN=stp PE=3 SV=1)
NZ_WOFV02000003.1	93025	95037	GND98_RS01840	WP_156211520.1	Stk1 family PASTA domain-containing Ser/Thr kinase	prkC	93025	95037	28.85	49.28	44.91	80.53	72.7	COG0515(T:Signal transduction mechanisms)	COG0515(Phosphatase)	CELLULAR PROCESSES AND SIGNALING	K12132	prkC	eukaryotic-like serine/threonine-protein kinase [EC:2.7.11.1]				PF00069.22(Pkinase:Protein kinase domain); PF07714.14(Pkinase_Tyr:Protein tyrosine kinase); PF03793.16(PASTA:PASTA domain); PF14531.3(Kinase-like:Kinase-like)	GO:0004674(molecular_function:protein serine/threonine kinase activity); GO:0016021(cellular_component:integral component of membrane); GO:0005524(molecular_function:ATP binding); GO:0005524(molecular_function:ATP binding); GO:0004674(molecular_function:protein serine/threonine kinase activity); GO:0016021(cellular_component:integral component of membrane); GO:0005524(molecular_function:ATP bindi…	GO:0005488;GO:0003824;GO:0044425	WP_003412934.1(Stk1 family PASTA domain-containing Ser/Thr kinase [Clostridium butyricum])	sp|Q8XJL8|PKN2_CLOPE(Probable serine/threonine-protein kinase CPE1738 OS=Clostridium perfringens (strain 13 / Type A) OX=195102 GN=CPE1738 PE=3 SV=1)
NZ_WOFV02000003.1	95146	96018	GND98_RS01845	WP_024038941.1	ribosome small subunit-dependent GTPase A	rsgA	95146	96018	18.35	41.45	36.82	37	27.27	COG1162(S:Function unknown)	COG1162(May play a role in 30S ribosomal subunit biogenesis. Unusual circulary permuted GTPase that catalyzes rapid hydrolysis of GTP with a slow catalytic turnover (By similarity))	POORLY CHARACTERIZED	K06949	rsgA	ribosome biogenesis GTPase / thiamine phosphate phosphatase [EC:3.6.1.- 3.1.3.100]	map00730(Thiamine metabolism)	Metabolism	Metabolism of cofactors and vitamins	PF03193.13(DUF258:Protein of unknown function, DUF258); PF16745.2(RsgA_N:RsgA N-terminal domain); PF01926.20(MMR_HSR1:50S ribosome-binding GTPase); PF02421.15(FeoB_N:Ferrous iron transport protein B); PF00005.24(ABC_tran:ABC transporter); PF16897.2(MMR_HSR1_Xtn:C-terminal region of MMR_HSR1 domain); PF02492.16(cobW:CobW/HypB/UreG, nucleotide-binding domain); PF00009.24(GTP_EFTU:Elongation factor …	GO:0005737(cellular_component:cytoplasm); GO:0042274(biological_process:ribosomal small subunit biogenesis); GO:0003924(molecular_function:GTPase activity); GO:0019843(molecular_function:rRNA binding); GO:0046872(molecular_function:metal ion binding); GO:0005525(molecular_function:GTP binding); GO:0005525(molecular_function:GTP binding); GO:0003924(molecular_function:GTPase activity); GO:0046872(…	GO:0005488;GO:0071840;GO:0003824;GO:0044464	WP_024038941.1(ribosome small subunit-dependent GTPase A [Clostridium butyricum])	sp|A6LSK4|RSGA_CLOB8(Small ribosomal subunit biogenesis GTPase RsgA OS=Clostridium beijerinckii (strain ATCC 51743 / NCIMB 8052) OX=290402 GN=rsgA PE=3 SV=1)
NZ_WOFV02000003.1	96079	96723	GND98_RS01850	WP_002579586.1	MULTISPECIES: ribulose-phosphate 3-epimerase	rpe	96022	96723	29.42	130.24	76	100.88	60.89	COG0036(S:Function unknown)	COG0036(May play a role in 30S ribosomal subunit biogenesis. Unusual circulary permuted GTPase that catalyzes rapid hydrolysis of GTP with a slow catalytic turnover (By similarity))	POORLY CHARACTERIZED	K01783	rpe	ribulose-phosphate 3-epimerase [EC:5.1.3.1]	map00040(Pentose and glucuronate interconversions); map00030(Pentose phosphate pathway); map00710(Carbon fixation in photosynthetic organisms)	Metabolism;Metabolism;Metabolism	Carbohydrate metabolism;Carbohydrate metabolism;Energy metabolism	PF00834.16(Ribul_P_3_epim:Ribulose-phosphate 3 epimerase family)	GO:0004750(molecular_function:ribulose-phosphate 3-epimerase activity); GO:0046872(molecular_function:metal ion binding); GO:0005975(biological_process:carbohydrate metabolic process); GO:0006098(biological_process:pentose-phosphate shunt); GO:0046872(molecular_function:metal ion binding); GO:0004750(molecular_function:ribulose-phosphate 3-epimerase activity); GO:0005975(biological_process:carboh…	GO:0005488;GO:0009987;GO:0003824;GO:0008152	WP_002579586.1(ribulose-phosphate 3-epimerase [Clostridium])	sp|O34557|RPE_BACSU(Ribulose-phosphate 3-epimerase OS=Bacillus subtilis (strain 168) OX=224308 GN=rpe PE=3 SV=1)
NZ_WOFV02000003.1	96728	97363	GND98_RS01855	WP_002579587.1	MULTISPECIES: thiamine diphosphokinase	thiN	96728	97363	58.55	116.26	103.64	117.2	73.82	COG1564(H:Coenzyme transport and metabolism)	COG1564(thiamine diphosphokinase activity)	METABOLISM	K00949	thiN	thiamine pyrophosphokinase [EC:2.7.6.2]	map00730(Thiamine metabolism)	Metabolism	Metabolism of cofactors and vitamins	PF04263.13(TPK_catalytic:Thiamin pyrophosphokinase, catalytic domain); PF04265.11(TPK_B1_binding:Thiamin pyrophosphokinase, vitamin B1 binding domain)	GO:0006772(biological_process:thiamine metabolic process); GO:0030975(molecular_function:thiamine binding); GO:0016301(molecular_function:kinase activity); GO:0004788(molecular_function:thiamine diphosphokinase activity); GO:0009229(biological_process:thiamine diphosphate biosynthetic process); GO:0005524(molecular_function:ATP binding); GO:0005524(molecular_function:ATP binding); GO:0016301(mole…	GO:0005488;GO:0009987;GO:0003824;GO:0008152	WP_002579587.1(thiamine diphosphokinase [Clostridium])	sp|O34664|THIN_BACSU(Thiamine pyrophosphokinase OS=Bacillus subtilis (strain 168) OX=224308 GN=thiN PE=1 SV=1)
NZ_WOFV02000003.1	97760	97951	GND98_RS01860	WP_002579588.1	MULTISPECIES: 50S ribosomal protein L28	rpmB	97760	97951	7035.22	11135	24782.5	8684.92	7717.47	COG0227(J:Translation, ribosomal structure and biogenesis)	COG0227(50s ribosomal protein L28)	INFORMATION STORAGE AND PROCESSING	K02902	rpmB	large subunit ribosomal protein L28	map03010(Ribosome)	Genetic Information Processing	Translation	PF00830.16(Ribosomal_L28:Ribosomal L28 family)	GO:0003735(molecular_function:structural constituent of ribosome); GO:0006412(biological_process:translation); GO:0005840(cellular_component:ribosome)	GO:0044464;GO:0043226;GO:0005198;GO:0032991;GO:0009987;GO:0008152	WP_002579588.1(50S ribosomal protein L28 [Clostridium])	sp|A6LSK7|RL28_CLOB8(50S ribosomal protein L28 OS=Clostridium beijerinckii (strain ATCC 51743 / NCIMB 8052) OX=290402 GN=rpmB PE=3 SV=1)
NZ_WOFV02000003.1	98436	98786	GND98_RS01865	WP_002579589.1	MULTISPECIES: Asp23/Gls24 family envelope stress response protein	-	98436	98786	199.97	353.47	268.39	286.24	279.83	COG1302(J:Translation, ribosomal structure and biogenesis)	COG1302(50s ribosomal protein L28)	INFORMATION STORAGE AND PROCESSING							PF03780.10(Asp23:Asp23 family, cell envelope-related function)			WP_002579589.1(Asp23/Gls24 family envelope stress response protein [Clostridium])	sp|O34318|YLOU_BACSU(Uncharacterized protein YloU OS=Bacillus subtilis (strain 168) OX=224308 GN=yloU PE=3 SV=1)
NZ_WOFV02000003.1	98801	100456	GND98_RS01870	WP_002579590.1	MULTISPECIES: DAK2 domain-containing protein	-	98801	100456	112.83	300.19	156.35	198.36	190.7	COG1461(S:Function unknown)	COG1461(dak2 domain fusion protein ylov)	POORLY CHARACTERIZED	K07030		uncharacterized protein				PF13684.3(Dak1_2:Dihydroxyacetone kinase family); PF02734.14(Dak2:DAK2 domain)	GO:0004371(molecular_function:glycerone kinase activity); GO:0006071(biological_process:glycerol metabolic process)	GO:0003824;GO:0008152;GO:0009987	WP_002579590.1(DAK2 domain-containing protein [Clostridium])	sp|O34751|YLOV_BACSU(Uncharacterized protein YloV OS=Bacillus subtilis (strain 168) OX=224308 GN=yloV PE=4 SV=1)
NZ_WOFV02000003.1	100672	101694	GND98_RS01875	WP_156211522.1	substrate-binding domain-containing protein	lacI	100672	101694	13.84	20.84	12.6	14.08	15.74	COG1609(S:Function unknown)	COG1609(dak2 domain fusion protein ylov)	POORLY CHARACTERIZED	K02529	lacI	LacI family transcriptional regulator				PF13377.3(Peripla_BP_3:Periplasmic binding protein-like domain); PF00356.18(LacI:Bacterial regulatory proteins, lacI family); PF00532.18(Peripla_BP_1:Periplasmic binding proteins and sugar binding domain of LacI family)	GO:0003677(molecular_function:DNA binding); GO:0006355(biological_process:regulation of transcription, DNA-templated); GO:0006351(biological_process:transcription, DNA-templated); GO:0006355(biological_process:regulation of transcription, DNA-templated); GO:0003677(molecular_function:DNA binding); GO:0006351(biological_process:transcription, DNA-templated); GO:0004386(molecular_function:helicase …	GO:0005488;GO:0065007;GO:0009987;GO:0003824;GO:0008152	WP_002579591.1(LacI family DNA-binding transcriptional regulator [Clostridium])	sp|O34829|MSMR_BACSU(Uncharacterized HTH-type transcriptional regulator MsmR OS=Bacillus subtilis (strain 168) OX=224308 GN=msmR PE=4 SV=1)
NZ_WOFV02000003.1	101703	102032	GND98_RS01880	WP_161424789.1	hypothetical protein	melB	101883	102032	0	0	0	10.76	0											GO:0005215(molecular_function:transporter activity); GO:0006814(biological_process:sodium ion transport); GO:0016021(cellular_component:integral component of membrane)	GO:0005215;GO:0044425;GO:0051179	WP_035762571.1(melibiose:sodium transporter MelB [Clostridium butyricum])
NZ_WOFV02000003.1	102285	104318	GND98_RS01885	WP_156211526.1	ATP-dependent DNA helicase RecG	recG	102285	104318	1.7	7.66	9.02	5.26	3.35	COG1200(L:Replication, recombination and repair)	COG1200(ATP-dependent DNA helicase recG)	INFORMATION STORAGE AND PROCESSING	K03655	recG	ATP-dependent DNA helicase RecG [EC:3.6.4.12]	map03440(Homologous recombination)	Genetic Information Processing	Replication and repair	PF00271.28(Helicase_C:Helicase conserved C-terminal domain); PF00270.26(DEAD:DEAD/DEAH box helicase); PF17191.1(RecG_wedge:RecG wedge domain); PF04851.12(ResIII:Type III restriction enzyme, res subunit); PF05970.11(PIF1:PIF1-like helicase)	GO:0006310(biological_process:DNA recombination); GO:0004003(molecular_function:ATP-dependent DNA helicase activity); GO:0003676(molecular_function:nucleic acid binding); GO:0005524(molecular_function:ATP binding); GO:0006281(biological_process:DNA repair); GO:0005524(molecular_function:ATP binding); GO:0004003(molecular_function:ATP-dependent DNA helicase activity); GO:0003676(molecular_function…	GO:0005488;GO:0009987;GO:0003824;GO:0008152;GO:0050896	WP_043662201.1(DNA helicase RecG [Clostridium butyricum])	sp|Q54900|RECG_STRPN(ATP-dependent DNA helicase RecG OS=Streptococcus pneumoniae serotype 4 (strain ATCC BAA-334 / TIGR4) OX=170187 GN=recG PE=3 SV=2)
NZ_WOFV02000003.1	104375	104938	GND98_RS01890	WP_071982390.1	MULTISPECIES: 16S rRNA (guanine(966)-N(2))-methyltransferase RsmD	-	104381	104938	77.91	79.36	83.74	82.85	101	COG0742(L:Replication, recombination and repair)	COG0742(Methyltransferase)	INFORMATION STORAGE AND PROCESSING	K08316	rsmD	16S rRNA (guanine966-N2)-methyltransferase [EC:2.1.1.171]				PF03602.12(Cons_hypoth95:Conserved hypothetical protein 95); PF02086.12(MethyltransfD12:D12 class N6 adenine-specific DNA methyltransferase); PF13847.3(Methyltransf_31:Methyltransferase domain); PF02475.13(Met_10:Met-10+ like-protein); PF05175.11(MTS:Methyltransferase small domain); PF06325.10(PrmA:Ribosomal protein L11 methyltransferase (PrmA)); PF02005.13(TRM:N2,N2-dimethylguanosine tRNA methyl…	GO:0008168(molecular_function:methyltransferase activity); GO:0003676(molecular_function:nucleic acid binding); GO:0031167(biological_process:rRNA methylation)	GO:0008152;GO:0005488;GO:0009987;GO:0003824	WP_071982390.1(16S rRNA (guanine(966)-N(2))-methyltransferase RsmD [Clostridium])	sp|O34331|YLBH_BACSU(Putative rRNA methyltransferase YlbH OS=Bacillus subtilis (strain 168) OX=224308 GN=ylbH PE=3 SV=2)
NZ_WOFV02000003.1	104940	105419	GND98_RS01895	WP_002579594.1	MULTISPECIES: pantetheine-phosphate adenylyltransferase	coaD	104940	105419	21.93	58.73	41	49.8	33.78	COG0669(H:Coenzyme transport and metabolism)	COG0669(Reversibly transfers an adenylyl group from ATP to 4'- phosphopantetheine, yielding dephospho-CoA (dPCoA) and pyrophosphate (By similarity))	METABOLISM	K00954	coaD	pantetheine-phosphate adenylyltransferase [EC:2.7.7.3]	map00770(Pantothenate and CoA biosynthesis)	Metabolism	Metabolism of cofactors and vitamins	PF01467.23(CTP_transf_like:Cytidylyltransferase-like); PF08218.8(Citrate_ly_lig:Citrate lyase ligase C-terminal domain)	GO:0005737(cellular_component:cytoplasm); GO:0004595(molecular_function:pantetheine-phosphate adenylyltransferase activity); GO:0005524(molecular_function:ATP binding); GO:0015937(biological_process:coenzyme A biosynthetic process); GO:0005524(molecular_function:ATP binding); GO:0004595(molecular_function:pantetheine-phosphate adenylyltransferase activity); GO:0015937(biological_process:coenzyme …	GO:0005488;GO:0009987;GO:0003824;GO:0008152;GO:0044464	KJZ82978.1(hypothetical protein ClosIBUN125C_CONTIG9g00495 [Clostridium sp. IBUN125C])	sp|A6LSL2|COAD_CLOB8(Phosphopantetheine adenylyltransferase OS=Clostridium beijerinckii (strain ATCC 51743 / NCIMB 8052) OX=290402 GN=coaD PE=3 SV=1)
NZ_WOFV02000003.1	105431	105973	GND98_RS01900	WP_002579595.1	MULTISPECIES: hypothetical protein	-	105431	105973	74.25	116.53	79.85	107.04	100.74	ENOG41122TR(S:Function unknown); ENOG4110255(S:Function unknown)	ENOG41122TR(H -ATPase, subunit H); ENOG4110255(-)	POORLY CHARACTERIZED;POORLY CHARACTERIZED								GO:0051301(biological_process:cell division); GO:0003743(molecular_function:translation initiation factor activity)	GO:0005488;GO:0009987	WP_002579595.1(hypothetical protein [Clostridium])	sp|Q9CBS6|Y1661_MYCLE(Uncharacterized protein ML1661 OS=Mycobacterium leprae (strain TN) OX=272631 GN=ML1661 PE=4 SV=2)
NZ_WOFV02000003.1	105977	107158	GND98_RS01905	WP_156211528.1	sporulation integral membrane protein YlbJ	-	105977	107158	30.18	47.75	50.8	48.3	58.26	COG3314(S:Function unknown)	COG3314(-)	POORLY CHARACTERIZED								GO:0016021(cellular_component:integral component of membrane)	GO:0044425	WP_071982391.1(sporulation integral membrane protein YlbJ [Clostridium butyricum])	sp|O34765|YLBJ_BACSU(Sporulation integral membrane protein YlbJ OS=Bacillus subtilis (strain 168) OX=224308 GN=ylbJ PE=2 SV=1)
NZ_WOFV02000003.1	107273	108472	GND98_RS01910	WP_161424790.1	nucleotidyltransferase	-	107273	108367	14.29	28.37	17.13	13	14.19	COG1323(S:Function unknown)	COG1323(UPF0348 protein)	POORLY CHARACTERIZED							PF05636.8(HIGH_NTase1:HIGH Nucleotidyl Transferase)			WP_027635057.1(nucleotidyltransferase [Clostridium butyricum])	sp|A0Q0Z7|Y2226_CLONN(UPF0348 protein NT01CX_2226 OS=Clostridium novyi (strain NT) OX=386415 GN=NT01CX_2226 PE=3 SV=1)
NZ_WOFV02000003.1	108774	109775	GND98_RS01915	WP_156211533.1	phosphate acetyltransferase	pta	108774	109775	7.65	83.63	55.34	47.27	18.97	COG0280(S:Function unknown)	COG0280(UPF0348 protein)	POORLY CHARACTERIZED	K00625	pta	phosphate acetyltransferase [EC:2.3.1.8]	map00680(Methane metabolism); map00720(Carbon fixation pathways in prokaryotes); map00640(Propanoate metabolism); map00620(Pyruvate metabolism); map00430(Taurine and hypotaurine metabolism)	Metabolism;Metabolism;Metabolism;Metabolism;Metabolism	Energy metabolism;Energy metabolism;Carbohydrate metabolism;Carbohydrate metabolism;Metabolism of other amino acids	PF01515.16(PTA_PTB:Phosphate acetyl/butaryl transferase)	GO:0016407(molecular_function:acetyltransferase activity); GO:0008152(biological_process:metabolic process); GO:0016407(molecular_function:acetyltransferase activity); GO:0008959(molecular_function:phosphate acetyltransferase activity); GO:0008152(biological_process:metabolic process); GO:0008959(molecular_function:phosphate acetyltransferase activity); GO:0008152(biological_process:metabolic pro…	GO:0003824;GO:0008152	WP_027635058.1(phosphate acetyltransferase [Clostridium butyricum])	sp|P71103|PTAS_CLOAB(Phosphate acetyltransferase OS=Clostridium acetobutylicum (strain ATCC 824 / DSM 792 / JCM 1419 / LMG 5710 / VKM B-1787) OX=272562 GN=pta PE=3 SV=2)
NZ_WOFV02000003.1	109814	111010	GND98_RS01920	WP_156211535.1	acetate/propionate family kinase	ackA	109814	111010	8.71	73.24	58.03	48.61	20.84	COG0282(C:Energy production and conversion)	COG0282(acetate kinase activity)	METABOLISM	K00925	ackA	acetate kinase [EC:2.7.2.1]	map00680(Methane metabolism); map00720(Carbon fixation pathways in prokaryotes); map00640(Propanoate metabolism); map00620(Pyruvate metabolism); map00430(Taurine and hypotaurine metabolism)	Metabolism;Metabolism;Metabolism;Metabolism;Metabolism	Energy metabolism;Energy metabolism;Carbohydrate metabolism;Carbohydrate metabolism;Metabolism of other amino acids	PF00871.14(Acetate_kinase:Acetokinase family)	GO:0005737(cellular_component:cytoplasm); GO:0006085(biological_process:acetyl-CoA biosynthetic process); GO:0006082(biological_process:organic acid metabolic process); GO:0008776(molecular_function:acetate kinase activity); GO:0000287(molecular_function:magnesium ion binding); GO:0005524(molecular_function:ATP binding); GO:0008776(molecular_function:acetate kinase activity); GO:0005524(molecular…	GO:0005488;GO:0003824;GO:0008152;GO:0009987;GO:0044464	WP_027635059.1(acetate kinase [Clostridium butyricum])	sp|A6LSL7|ACKA_CLOB8(Acetate kinase OS=Clostridium beijerinckii (strain ATCC 51743 / NCIMB 8052) OX=290402 GN=ackA PE=3 SV=1)
NZ_WOFV02000003.1	111154	111660	GND98_RS01925	WP_002579600.1	MULTISPECIES: hypothetical protein	-	111154	111660	2528.91	4885.99	12009.1	5072.35	2376.68	COG1399(S:Function unknown)	COG1399(nucleic acidbinding protein)	POORLY CHARACTERIZED	K07040		uncharacterized protein				PF02620.14(DUF177:Uncharacterized ACR, COG1399)	GO:0033862(molecular_function:UMP kinase activity); GO:0005840(cellular_component:ribosome)	GO:0043226;GO:0003824;GO:0032991;GO:0044464	WP_002579600.1(hypothetical protein [Clostridium])
NZ_WOFV02000003.1	111664	111846	GND98_RS01930	WP_002579601.1	MULTISPECIES: 50S ribosomal protein L32	rpmF	111664	111846	609.25	1522.06	4907.76	1521.4	915.14	COG0333(J:Translation, ribosomal structure and biogenesis)	COG0333(50s ribosomal protein l32)	INFORMATION STORAGE AND PROCESSING	K02911	rpmF	large subunit ribosomal protein L32	map03010(Ribosome)	Genetic Information Processing	Translation	PF01783.20(Ribosomal_L32p:Ribosomal L32p protein family)	GO:0003735(molecular_function:structural constituent of ribosome); GO:0015934(cellular_component:large ribosomal subunit); GO:0006412(biological_process:translation); GO:0003735(molecular_function:structural constituent of ribosome); GO:0006412(biological_process:translation); GO:0015934(cellular_component:large ribosomal subunit)	GO:0005198;GO:0009987;GO:0008152;GO:0032991;GO:0044464;GO:0044422	WP_002579601.1(50S ribosomal protein L32 [Clostridium])	sp|Q0TPN2|RL32_CLOP1(50S ribosomal protein L32 OS=Clostridium perfringens (strain ATCC 13124 / DSM 756 / JCM 1290 / NCIMB 6125 / NCTC 8237 / Type A) OX=195103 GN=rpmF PE=3 SV=1)
NZ_WOFV02000003.1	112199	113200	GND98_RS01935	WP_002579602.1	MULTISPECIES: phosphate acyltransferase PlsX	plsX	112187	113200	80.35	161	78.63	124.37	93.9	COG0416(I:Lipid transport and metabolism)	COG0416(Catalyzes the reversible formation of acyl-phosphate (acyl-PO(4)) from acyl- acyl-carrier-protein (acyl-ACP). This enzyme utilizes acyl-ACP as fatty acyl donor, but not acyl-CoA (By similarity))	METABOLISM	K03621	plsX	glycerol-3-phosphate acyltransferase PlsX [EC:2.3.1.15]	map00564(Glycerophospholipid metabolism); map00561(Glycerolipid metabolism)	Metabolism;Metabolism	Lipid metabolism;Lipid metabolism	PF02504.12(FA_synthesis:Fatty acid synthesis protein)	GO:0006633(biological_process:fatty acid biosynthetic process); GO:0005737(cellular_component:cytoplasm); GO:0016747(molecular_function:transferase activity, transferring acyl groups other than amino-acyl groups); GO:0008654(biological_process:phospholipid biosynthetic process); GO:0016747(molecular_function:transferase activity, transferring acyl groups other than amino-acyl groups); GO:0006633(…	GO:0009987;GO:0003824;GO:0008152;GO:0044464	WP_002579602.1(phosphate acyltransferase PlsX [Clostridium])	sp|A6LSM0|PLSX_CLOB8(Phosphate acyltransferase OS=Clostridium beijerinckii (strain ATCC 51743 / NCIMB 8052) OX=290402 GN=plsX PE=3 SV=1)
NZ_WOFV02000003.1	113266	113496	GND98_RS01940	WP_002579603.1	MULTISPECIES: acyl carrier protein	acpP	113266	113496	4671.17	4739.99	12732	7687.66	4641.06	COG0236(I:Lipid transport and metabolism)	COG0236(Catalyzes the reversible formation of acyl-phosphate (acyl-PO(4)) from acyl- acyl-carrier-protein (acyl-ACP). This enzyme utilizes acyl-ACP as fatty acyl donor, but not acyl-CoA (By similarity))	METABOLISM	K02078	acpP	acyl carrier protein	map00061(Fatty acid biosynthesis)	Metabolism	Lipid metabolism	PF00550.22(PP-binding:Phosphopantetheine attachment site); PF14573.3(PP-binding_2:Acyl-carrier)	GO:0005737(cellular_component:cytoplasm); GO:0000036(molecular_function:ACP phosphopantetheine attachment site binding involved in fatty acid biosynthetic process)	GO:0044464;GO:0005488;GO:0140104	WP_002579603.1(acyl carrier protein [Clostridium])	sp|Q0SSA1|ACP_CLOPS(Acyl carrier protein OS=Clostridium perfringens (strain SM101 / Type A) OX=289380 GN=acpP PE=3 SV=1)
NZ_WOFV02000003.1	113596	114294	GND98_RS01945	WP_002579604.1	MULTISPECIES: ribonuclease III	rnc	113596	114294	41.24	84.68	155.04	85.73	58.28	COG0571(K:Transcription)	COG0571(Digests double-stranded RNA. Involved in the processing of primary rRNA transcript to yield the immediate precursors to the large and small rRNAs (23S and 16S). Also processes some mRNAs, and tRNAs when they are encoded in the rRNA operon (By similarity))	INFORMATION STORAGE AND PROCESSING	K03685	rnc	ribonuclease III [EC:3.1.26.3]	map05205(Proteoglycans in cancer); map03008(Ribosome biogenesis in eukaryotes)	Human Diseases;Genetic Information Processing	Cancers: Overview;Translation	PF14622.3(Ribonucleas_3_3:Ribonuclease-III-like); PF00636.23(Ribonuclease_3:Ribonuclease III domain); PF00035.23(dsrm:Double-stranded RNA binding motif)	GO:0046872(molecular_function:metal ion binding); GO:0004525(molecular_function:ribonuclease III activity); GO:0019843(molecular_function:rRNA binding); GO:0006397(biological_process:mRNA processing); GO:0016075(biological_process:rRNA catabolic process); GO:0006364(biological_process:rRNA processing); GO:0008033(biological_process:tRNA processing); GO:0005737(cellular_component:cytoplasm); GO:00…	GO:0005488;GO:0009987;GO:0003824;GO:0008152;GO:0044464	KJZ83018.1(hypothetical protein ClosIBUN125C_CONTIG9g00536 [Clostridium sp. IBUN125C])	sp|A6LSM2|RNC_CLOB8(Ribonuclease 3 OS=Clostridium beijerinckii (strain ATCC 51743 / NCIMB 8052) OX=290402 GN=rnc PE=3 SV=1)
NZ_WOFV02000003.1	114287	115381	GND98_RS01950	WP_124229453.1	radical SAM protein	-	114287	115381	47.38	71.75	72.63	60.96	34.89	COG1243(B:Chromatin structure and dynamics); COG1243(K:Transcription)	COG1243(Histone acetyltransferase); COG1243(Histone acetyltransferase)	INFORMATION STORAGE AND PROCESSING;INFORMATION STORAGE AND PROCESSING							PF16199.2(Radical_SAM_C:Radical_SAM C-terminal domain); PF04055.18(Radical_SAM:Radical SAM superfamily)	GO:0003824(molecular_function:catalytic activity); GO:0051536(molecular_function:iron-sulfur cluster binding); GO:0016491(molecular_function:oxidoreductase activity); GO:0003824(molecular_function:catalytic activity); GO:0051536(molecular_function:iron-sulfur cluster binding)	GO:0003824;GO:0005488	WP_027635060.1(radical SAM protein [Clostridium butyricum])	sp|Q58536|Y1136_METJA(Uncharacterized protein MJ1136 OS=Methanocaldococcus jannaschii (strain ATCC 43067 / DSM 2661 / JAL-1 / JCM 10045 / NBRC 100440) OX=243232 GN=MJ1136 PE=3 SV=1)
NZ_WOFV02000003.1	115577	119140	GND98_RS01955	WP_146867784.1	chromosome segregation protein SMC	smc	115568	119140	4.67	12.18	7.95	11.26	7.93	COG1196(D:Cell cycle control, cell division, chromosome partitioning)	COG1196(Required for chromosome condensation and partitioning (By similarity))	CELLULAR PROCESSES AND SIGNALING	K03529	smc	chromosome segregation protein				PF02463.16(SMC_N:RecF/RecN/SMC N terminal domain); PF06470.10(SMC_hinge:SMC proteins Flexible Hinge Domain); PF13304.3(AAA_21:AAA domain, putative AbiEii toxin, Type IV TA system); PF13175.3(AAA_15:AAA ATPase domain); PF13555.3(AAA_29:P-loop containing region of AAA domain); PF08614.8(ATG16:Autophagy protein 16 (ATG16))	GO:0005524(molecular_function:ATP binding); GO:0003677(molecular_function:DNA binding); GO:0030261(biological_process:chromosome condensation); GO:0006260(biological_process:DNA replication); GO:0007062(biological_process:sister chromatid cohesion); GO:0005694(cellular_component:chromosome); GO:0005737(cellular_component:cytoplasm)	GO:0005488;GO:0071840;GO:0009987;GO:0008152;GO:0044464;GO:0043226	WP_024038948.1(chromosome segregation protein SMC [Clostridium butyricum])	sp|B9E1H0|SMC_CLOK1(Chromosome partition protein Smc OS=Clostridium kluyveri (strain NBRC 12016) OX=583346 GN=smc PE=3 SV=1)
NZ_WOFV02000003.1	119357	120265	GND98_RS01960	WP_002579607.1	MULTISPECIES: signal recognition particle-docking protein FtsY	ftsY	119357	120265	19.2	18.31	29.49	26.56	15.12	COG0552(U:Intracellular trafficking, secretion, and vesicular transport)	COG0552(Involved in targeting and insertion of nascent membrane proteins into the cytoplasmic membrane. Acts as a receptor for the complex formed by the signal recognition particle (SRP) and the ribosome-nascent chain (RNC))	CELLULAR PROCESSES AND SIGNALING	K03110	ftsY	fused signal recognition particle receptor	map02024(Quorum sensing); map03070(Bacterial secretion system); map03060(Protein export)	Cellular Processes;Environmental Information Processing;Genetic Information Processing	Cellular community - prokaryotes;Membrane transport;Folding, sorting and degradation	PF00448.19(SRP54:SRP54-type protein, GTPase domain); PF02881.16(SRP54_N:SRP54-type protein, helical bundle domain); PF13604.3(AAA_30:AAA domain); PF13401.3(AAA_22:AAA domain); PF13614.3(AAA_31:AAA domain); PF13245.3(AAA_19:Part of AAA domain); PF13191.3(AAA_16:AAA ATPase domain); PF13173.3(AAA_14:AAA domain)	GO:0005737(cellular_component:cytoplasm); GO:0031226(cellular_component:intrinsic component of plasma membrane); GO:0003924(molecular_function:GTPase activity); GO:0006614(biological_process:SRP-dependent cotranslational protein targeting to membrane); GO:0005525(molecular_function:GTP binding); GO:0005525(molecular_function:GTP binding); GO:0003924(molecular_function:GTPase activity); GO:0006614…	GO:0003824;GO:0051179;GO:0044464;GO:0044425;GO:0009987;GO:0005488	ETI91342.1(Signal recognition particle-docking protein FtsY [Clostridium butyricum DORA_1])	sp|P51835|FTSY_BACSU(Signal recognition particle receptor FtsY OS=Bacillus subtilis (strain 168) OX=224308 GN=ftsY PE=1 SV=2)
NZ_WOFV02000003.1	120475	120804	GND98_RS01965	WP_002579608.1	MULTISPECIES: putative DNA-binding protein	-	120505	120804	251.56	242.6	920.17	230.78	140.87	COG2739(S:Function unknown)	COG2739(Might take part in the signal recognition particle (SRP) pathway. This is inferred from the conservation of its genetic proximity to ftsY ffh. May be a regulatory protein (By similarity))	POORLY CHARACTERIZED	K09787		uncharacterized protein				PF04297.11(UPF0122:Putative helix-turn-helix protein, YlxM / p13 like); PF04545.13(Sigma70_r4:Sigma-70, region 4); PF08281.9(Sigma70_r4_2:Sigma-70, region 4)	GO:0016301(molecular_function:kinase activity); GO:0003677(molecular_function:DNA binding); GO:0003677(molecular_function:DNA binding)	GO:0003824;GO:0005488	WP_002579608.1(putative DNA-binding protein [Clostridium])	sp|A6LSM6|Y1174_CLOB8(UPF0122 protein Cbei_1174 OS=Clostridium beijerinckii (strain ATCC 51743 / NCIMB 8052) OX=290402 GN=Cbei_1174 PE=3 SV=1)
NZ_WOFV02000003.1	120818	122176	GND98_RS01970	WP_002579609.1	MULTISPECIES: signal recognition particle protein	ffh	120818	122176	247.33	335.44	757.53	315.42	234.2	COG0541(U:Intracellular trafficking, secretion, and vesicular transport)	COG0541(Involved in targeting and insertion of nascent membrane proteins into the cytoplasmic membrane. Binds to the hydrophobic signal sequence of the ribosome-nascent chain (RNC) as it emerges from the ribosomes. The SRP-RNC complex is then targeted to the cytoplasmic membrane where it interacts with the SRP receptor FtsY)	CELLULAR PROCESSES AND SIGNALING	K03106	ffh	signal recognition particle subunit SRP54 [EC:3.6.5.4]	map02024(Quorum sensing); map03070(Bacterial secretion system); map03060(Protein export)	Cellular Processes;Environmental Information Processing;Genetic Information Processing	Cellular community - prokaryotes;Membrane transport;Folding, sorting and degradation	PF00448.19(SRP54:SRP54-type protein, GTPase domain); PF02978.16(SRP_SPB:Signal peptide binding domain); PF02881.16(SRP54_N:SRP54-type protein, helical bundle domain); PF13207.3(AAA_17:AAA domain); PF01656.20(CbiA:CobQ/CobB/MinD/ParA nucleotide binding domain); PF13401.3(AAA_22:AAA domain); PF06414.9(Zeta_toxin:Zeta toxin)	GO:0008312(molecular_function:7S RNA binding); GO:0005525(molecular_function:GTP binding); GO:0003924(molecular_function:GTPase activity); GO:0006614(biological_process:SRP-dependent cotranslational protein targeting to membrane); GO:0048500(cellular_component:signal recognition particle)	GO:0044464;GO:0005488;GO:0003824;GO:0051179;GO:0032991	WP_002579609.1(signal recognition particle protein [Clostridium])	sp|P37105|SRP54_BACSU(Signal recognition particle protein OS=Bacillus subtilis (strain 168) OX=224308 GN=ffh PE=1 SV=1)
NZ_WOFV02000003.1	122218	122463	GND98_RS01975	WP_002579610.1	MULTISPECIES: 30S ribosomal protein S16	rpsP	122218	122463	5226.73	10139.4	17793.6	9622.44	5713.58	COG0228(J:Translation, ribosomal structure and biogenesis)	COG0228(30s ribosomal protein S16)	INFORMATION STORAGE AND PROCESSING	K02959	rpsP	small subunit ribosomal protein S16	map03010(Ribosome)	Genetic Information Processing	Translation	PF00886.16(Ribosomal_S16:Ribosomal protein S16)	GO:0003735(molecular_function:structural constituent of ribosome); GO:0006412(biological_process:translation); GO:0005840(cellular_component:ribosome)	GO:0044464;GO:0043226;GO:0005198;GO:0032991;GO:0009987;GO:0008152	WP_002579610.1(30S ribosomal protein S16 [Clostridium])	sp|A6LSM8|RS16_CLOB8(30S ribosomal protein S16 OS=Clostridium beijerinckii (strain ATCC 51743 / NCIMB 8052) OX=290402 GN=rpsP PE=3 SV=1)
NZ_WOFV02000003.1	122512	122739	GND98_RS01980	WP_002579611.1	MULTISPECIES: KH domain-containing protein	-	122512	122739	7363.11	11510.1	21366	11870.5	7387.72	COG1837(S:Function unknown)	COG1837(UPF0109 protein)	POORLY CHARACTERIZED	K06960		uncharacterized protein				PF13083.3(KH_4:KH domain)	GO:0003723(molecular_function:RNA binding)	GO:0005488	WP_002579611.1(KH domain-containing protein [Clostridium])	sp|Q8XJP5|Y1711_CLOPE(UPF0109 protein CPE1711 OS=Clostridium perfringens (strain 13 / Type A) OX=195102 GN=CPE1711 PE=3 SV=1)
NZ_WOFV02000003.1	122954	123454	GND98_RS01985	WP_024038950.1	16S rRNA processing protein RimM	rimM	122954	123454	19.27	44.47	56.91	27.2	23.02	COG0806(J:Translation, ribosomal structure and biogenesis)	COG0806(An accessory protein needed during the final step in the assembly of 30S ribosomal subunit, possibly for assembly of the head region. Probably interacts with S19. Essential for efficient processing of 16S rRNA. May be needed both before and after RbfA during the maturation of 16S rRNA. It has affinity for free ribosomal 30S subunits but not for 70S ribosomes (By similarity))	INFORMATION STORAGE AND PROCESSING	K02860	rimM	16S rRNA processing protein RimM				PF01782.15(RimM:RimM N-terminal domain); PF05239.13(PRC:PRC-barrel domain)	GO:0005840(cellular_component:ribosome); GO:0043022(molecular_function:ribosome binding); GO:0006364(biological_process:rRNA processing); GO:0042274(biological_process:ribosomal small subunit biogenesis); GO:0006364(biological_process:rRNA processing); GO:0043022(molecular_function:ribosome binding); GO:0005840(cellular_component:ribosome); GO:0042274(biological_process:ribosomal small subunit bi…	GO:0005488;GO:0043226;GO:0071840;GO:0009987;GO:0008152;GO:0032991;GO:0044464	WP_024038950.1(16S rRNA processing protein RimM [Clostridium butyricum])	sp|A6LSN0|RIMM_CLOB8(Ribosome maturation factor RimM OS=Clostridium beijerinckii (strain ATCC 51743 / NCIMB 8052) OX=290402 GN=rimM PE=3 SV=1)
NZ_WOFV02000003.1	123444	124163	GND98_RS01990	WP_002579613.1	MULTISPECIES: tRNA (guanosine(37)-N1)-methyltransferase TrmD	trmD	123477	124163	21.41	58.88	33.65	47.8	27.39	COG0336(J:Translation, ribosomal structure and biogenesis)	COG0336(Specifically methylates guanosine-37 in various tRNAs (By similarity))	INFORMATION STORAGE AND PROCESSING	K00554	trmD	tRNA (guanine37-N1)-methyltransferase [EC:2.1.1.228]				PF01746.18(tRNA_m1G_MT:tRNA (Guanine-1)-methyltransferase); PF02590.14(SPOUT_MTase:Predicted SPOUT methyltransferase)	GO:0052906(molecular_function:tRNA (guanine(37)-N(1))-methyltransferase activity); GO:0005737(cellular_component:cytoplasm); GO:0005737(cellular_component:cytoplasm); GO:0052906(molecular_function:tRNA (guanine(37)-N(1))-methyltransferase activity)	GO:0003824;GO:0044464	WP_002579613.1(tRNA (guanosine(37)-N1)-methyltransferase TrmD [Clostridium])	sp|A6LSN1|TRMD_CLOB8(tRNA (guanine-N(1)-)-methyltransferase OS=Clostridium beijerinckii (strain ATCC 51743 / NCIMB 8052) OX=290402 GN=trmD PE=3 SV=1)
NZ_WOFV02000003.1	124298	124648	GND98_RS01995	WP_002579614.1	MULTISPECIES: 50S ribosomal protein L19	rplS	124298	124648	5707.15	7542.28	17009.8	7148.95	4110.86	COG0335(J:Translation, ribosomal structure and biogenesis)	COG0335(This protein is located at the 30S-50S ribosomal subunit interface and may play a role in the structure and function of the aminoacyl-tRNA binding site (By similarity))	INFORMATION STORAGE AND PROCESSING	K02884	rplS	large subunit ribosomal protein L19	map03010(Ribosome)	Genetic Information Processing	Translation	PF01245.17(Ribosomal_L19:Ribosomal protein L19)	GO:0003735(molecular_function:structural constituent of ribosome); GO:0006412(biological_process:translation); GO:0005840(cellular_component:ribosome)	GO:0044464;GO:0043226;GO:0005198;GO:0032991;GO:0009987;GO:0008152	WP_002579614.1(50S ribosomal protein L19 [Clostridium])	sp|A6LSN2|RL19_CLOB8(50S ribosomal protein L19 OS=Clostridium beijerinckii (strain ATCC 51743 / NCIMB 8052) OX=290402 GN=rplS PE=3 SV=1)
NZ_WOFV02000003.1	124959	125840	GND98_RS02000	WP_002579615.1	MULTISPECIES: ribosome biogenesis GTPase YlqF		124905	125840	32.41	73.83	98.33	61.8	25.08	COG1161(S:Function unknown)	COG1161(Required for a late step of 50S ribosomal subunit assembly. Has GTPase activity (By similarity))	POORLY CHARACTERIZED	K14540	rbgA	ribosome biogenesis GTPase A				PF01926.20(MMR_HSR1:50S ribosome-binding GTPase); PF02421.15(FeoB_N:Ferrous iron transport protein B); PF03193.13(DUF258:Protein of unknown function, DUF258)	GO:0005737(cellular_component:cytoplasm); GO:0005525(molecular_function:GTP binding); GO:0005525(molecular_function:GTP binding); GO:0005737(cellular_component:cytoplasm); GO:0005737(cellular_component:cytoplasm); GO:0005525(molecular_function:GTP binding); GO:0016491(molecular_function:oxidoreductase activity)	GO:0005488;GO:0003824;GO:0044464	ETI91350.1(Ribosome biogenesis GTPase A [Clostridium butyricum DORA_1])	sp|Q819W8|RBGA_BACCR(Ribosome biogenesis GTPase A OS=Bacillus cereus (strain ATCC 14579 / DSM 31 / JCM 2152 / NBRC 15305 / NCIMB 9373 / NRRL B-3711) OX=226900 GN=rbgA PE=3 SV=1)
NZ_WOFV02000003.1	125827	126648	GND98_RS02005	WP_024038952.1	ribonuclease HII	rbgA	125827	126648	33.15	48.77	74.95	35.88	25.01	COG0164(L:Replication, recombination and repair)	COG0164(Endonuclease that specifically degrades the RNA of RNA- DNA hybrids (By similarity))	INFORMATION STORAGE AND PROCESSING	K03470	rnhB	ribonuclease HII [EC:3.1.26.4]	map03030(DNA replication)	Genetic Information Processing	Replication and repair	PF01351.15(RNase_HII:Ribonuclease HII)	GO:0005737(cellular_component:cytoplasm); GO:0006401(biological_process:RNA catabolic process); GO:0030145(molecular_function:manganese ion binding); GO:0004523(molecular_function:RNA-DNA hybrid ribonuclease activity); GO:0003723(molecular_function:RNA binding); GO:0030145(molecular_function:manganese ion binding); GO:0003723(molecular_function:RNA binding); GO:0004523(molecular_function:RNA-DNA …	GO:0005488;GO:0009987;GO:0008152;GO:0003824;GO:0044464	ETI91351.1(Ribonuclease HII [Clostridium butyricum DORA_1])	sp|A6LSN4|RNH2_CLOB8(Ribonuclease HII OS=Clostridium beijerinckii (strain ATCC 51743 / NCIMB 8052) OX=290402 GN=rnhB PE=3 SV=1)
NZ_WOFV02000003.1	126703	127071	GND98_RS02010	WP_024038953.1	YraN family protein	rnhB
NZ_WOFV02000003.1	127395	128921	GND98_RS02015	WP_146867783.1	YifB family Mg chelatase-like AAA ATPase	comM	127365	128921	0.59	0.44	1.29	0.3	0.46	COG0606(O:Posttranslational modification, protein turnover, chaperones)	COG0606(Mg chelatase subunit ChlI)	CELLULAR PROCESSES AND SIGNALING	K07391	comM	magnesium chelatase family protein				PF01078.18(Mg_chelatase:Magnesium chelatase, subunit ChlI); PF13541.3(ChlI:Subunit ChlI of Mg-chelatase); PF13335.3(Mg_chelatase_C:Magnesium chelatase, subunit ChlI C-terminal); PF00158.23(Sigma54_activat:Sigma-54 interaction domain); PF00493.20(MCM:MCM2/3/5 family); PF07728.11(AAA_5:AAA domain (dynein-related subfamily)); PF00004.26(AAA:ATPase family associated with various cellular activities (…	GO:0005524(molecular_function:ATP binding); GO:0003677(molecular_function:DNA binding); GO:0006270(biological_process:DNA replication initiation)	GO:0005488;GO:0009987;GO:0008152	ETI91353.1(hypothetical protein Q607_CBUC00030G0081 [Clostridium butyricum DORA_1])	sp|P45049|COMM_HAEIN(Competence protein ComM OS=Haemophilus influenzae (strain ATCC 51907 / DSM 11121 / KW20 / Rd) OX=71421 GN=comM PE=1 SV=1)
NZ_WOFV02000003.1	128934	129995	GND98_RS02020	WP_146867782.1	DNA-protecting protein DprA	smf	128934	129995	46.76	35.83	61.49	65.86	46.96	COG0758(L:Replication, recombination and repair)	COG0758(DNA protecting protein DprA)	INFORMATION STORAGE AND PROCESSING	K04096	smf	DNA processing protein				PF02481.12(DNA_processg_A:DNA recombination-mediator protein A); PF12694.4(MoCo_carrier:Putative molybdenum carrier)	GO:0009294(biological_process:DNA mediated transformation)	GO:0009987;GO:0051704	ETI91354.1(DNA uptake protein [Clostridium butyricum DORA_1])	sp|P43862|DPRA_HAEIN(DNA-processing protein A OS=Haemophilus influenzae (strain ATCC 51907 / DSM 11121 / KW20 / Rd) OX=71421 GN=dprA PE=3 SV=1)
NZ_WOFV02000003.1	130040	132133	GND98_RS02025	WP_003428420.1	MULTISPECIES: type I DNA topoisomerase	topA	130040	132133	15.29	32.06	21.46	49.11	26.44	COG0550(L:Replication, recombination and repair); COG0551(L:Replication, recombination and repair)	COG0550(DNA protecting protein DprA); COG0551(DNA topoisomerase type I activity)	INFORMATION STORAGE AND PROCESSING;INFORMATION STORAGE AND PROCESSING	K03168	topA	DNA topoisomerase I [EC:5.99.1.2]				PF01131.17(Topoisom_bac:DNA topoisomerase); PF01396.16(zf-C4_Topoisom:Topoisomerase DNA binding C4 zinc finger); PF01751.19(Toprim:Toprim domain); PF13408.3(Zn_ribbon_recom:Recombinase zinc beta ribbon domain)	GO:0003677(molecular_function:DNA binding); GO:0003917(molecular_function:DNA topoisomerase type I activity); GO:0046872(molecular_function:metal ion binding); GO:0006265(biological_process:DNA topological change); GO:0005694(cellular_component:chromosome); GO:0006265(biological_process:DNA topological change); GO:0003917(molecular_function:DNA topoisomerase type I activity); GO:0046872(molecular…	GO:0005488;GO:0071840;GO:0009987;GO:0003824;GO:0008152;GO:0044464;GO:0043226	WP_103672921.1(type I DNA topoisomerase [Clostridium sp. 3-3])	sp|Q9KA23|TOP1_BACHD(DNA topoisomerase 1 OS=Bacillus halodurans (strain ATCC BAA-125 / DSM 18197 / FERM 7344 / JCM 9153 / C-125) OX=272558 GN=topA PE=3 SV=1)
NZ_WOFV02000003.1	132335	133111	GND98_RS02030	WP_024038956.1	GTP-sensing pleiotropic transcriptional regulator CodY	codY	132335	133111	255.36	513.21	203.42	450	474.51	COG4465(K:Transcription)	COG4465(DNA-binding protein that represses the expression of many genes that are induced as cells make the transition from rapid exponential growth to stationary phase. It is a GTP-binding protein that senses the intracellular GTP concentration as an indicator of nutritional limitations. At low GTP concentration it no longer binds GTP and stop to act as a transcriptional repressor (By similarity))	INFORMATION STORAGE AND PROCESSING	K03706	codY	transcriptional pleiotropic repressor				PF06018.11(CodY:CodY GAF-like domain); PF08222.8(HTH_CodY:CodY helix-turn-helix domain); PF13545.3(HTH_Crp_2:Crp-like helix-turn-helix domain); PF12802.4(MarR_2:MarR family); PF08279.9(HTH_11:HTH domain)	GO:0005737(cellular_component:cytoplasm); GO:0003700(molecular_function:transcription factor activity, sequence-specific DNA binding); GO:0016746(molecular_function:transferase activity, transferring acyl groups); GO:0006351(biological_process:transcription, DNA-templated); GO:0003677(molecular_function:DNA binding); GO:0045892(biological_process:negative regulation of transcription, DNA-template…	GO:0005488;GO:0065007;GO:0003824;GO:0008152;GO:0140110;GO:0009987;GO:0044464	WP_024038956.1(GTP-sensing pleiotropic transcriptional regulator CodY [Clostridium butyricum])	sp|A6LSN9|CODY_CLOB8(GTP-sensing transcriptional pleiotropic repressor CodY OS=Clostridium beijerinckii (strain ATCC 51743 / NCIMB 8052) OX=290402 GN=codY PE=3 SV=1)
NZ_WOFV02000003.1	133585	134286	GND98_RS02035	WP_003415073.1	30S ribosomal protein S2	rpsB	133585	134286	194.55	1196.9	1177.06	1149.66	393.18	COG0052(J:Translation, ribosomal structure and biogenesis)	COG0052(30S ribosomal protein S2)	INFORMATION STORAGE AND PROCESSING	K02967	rpsB	small subunit ribosomal protein S2	map03010(Ribosome)	Genetic Information Processing	Translation	PF00318.17(Ribosomal_S2:Ribosomal protein S2)	GO:0003735(molecular_function:structural constituent of ribosome); GO:0006412(biological_process:translation); GO:0015935(cellular_component:small ribosomal subunit)	GO:0044464;GO:0005198;GO:0032991;GO:0009987;GO:0008152;GO:0044422	WP_003415073.1(30S ribosomal protein S2 [Clostridium butyricum])	sp|A6LSP0|RS2_CLOB8(30S ribosomal protein S2 OS=Clostridium beijerinckii (strain ATCC 51743 / NCIMB 8052) OX=290402 GN=rpsB PE=3 SV=1)
NZ_WOFV02000003.1	134387	135304	GND98_RS02040	WP_003407896.1	elongation factor Ts	tsf	134387	135304	94.88	438.2	744.4	528.36	210.22	COG0264(J:Translation, ribosomal structure and biogenesis)	COG0264(Associates with the EF-Tu.GDP complex and induces the exchange of GDP to GTP. It remains bound to the aminoacyl-tRNA.EF- Tu.GTP complex up to the GTP hydrolysis stage on the ribosome (By similarity))	INFORMATION STORAGE AND PROCESSING	K02357	tsf	elongation factor Ts				PF00889.16(EF_TS:Elongation factor TS); PF00627.28(UBA:UBA/TS-N domain)	GO:0003746(molecular_function:translation elongation factor activity); GO:0005737(cellular_component:cytoplasm); GO:0005737(cellular_component:cytoplasm); GO:0003746(molecular_function:translation elongation factor activity)	GO:0044464;GO:0005488	WP_003407896.1(elongation factor Ts [Clostridium butyricum])	sp|B2V4F5|EFTS_CLOBA(Elongation factor Ts OS=Clostridium botulinum (strain Alaska E43 / Type E3) OX=508767 GN=tsf PE=3 SV=1)
NZ_WOFV02000003.1	135540	136253	GND98_RS02045	WP_003415502.1	UMP kinase	pyrH	135540	136253	51.7	241.14	159.69	202.52	111.75	COG0528(F:Nucleotide transport and metabolism)	COG0528(UMP kinase activity)	METABOLISM	K09903	pyrH	uridylate kinase [EC:2.7.4.22]	map00240(Pyrimidine metabolism)	Metabolism	Nucleotide metabolism	PF00696.25(AA_kinase:Amino acid kinase family)	GO:0033862(molecular_function:UMP kinase activity); GO:0005737(cellular_component:cytoplasm); GO:0044210(biological_process:'de novo' CTP biosynthetic process); GO:0005524(molecular_function:ATP binding); GO:0033862(molecular_function:UMP kinase activity); GO:0005737(cellular_component:cytoplasm); GO:0044210(biological_process:'de novo' CTP biosynthetic process); GO:0016853(molecular_function:iso…	GO:0005488;GO:0003824;GO:0008152;GO:0009987;GO:0044464	WP_003415502.1(UMP kinase [Clostridium butyricum])	sp|Q0SSC2|PYRH_CLOPS(Uridylate kinase OS=Clostridium perfringens (strain SM101 / Type A) OX=289380 GN=pyrH PE=3 SV=1)
NZ_WOFV02000003.1	136264	136821	GND98_RS02050	WP_003407900.1	MULTISPECIES: ribosome recycling factor	frr	136264	136821	133.43	301.4	283.7	303.61	168.33	COG0233(J:Translation, ribosomal structure and biogenesis)	COG0233(Responsible for the release of ribosomes from messenger RNA at the termination of protein biosynthesis. May increase the efficiency of translation by recycling ribosomes from one round of translation to another (By similarity))	INFORMATION STORAGE AND PROCESSING	K02838	frr	ribosome recycling factor				PF01765.16(RRF:Ribosome recycling factor)	GO:0005737(cellular_component:cytoplasm); GO:0006415(biological_process:translational termination)	GO:0009987;GO:0044464;GO:0071840	WP_003407900.1(ribosome recycling factor [Clostridium butyricum])	sp|A6LSP3|RRF_CLOB8(Ribosome-recycling factor OS=Clostridium beijerinckii (strain ATCC 51743 / NCIMB 8052) OX=290402 GN=frr PE=3 SV=1)
NZ_WOFV02000003.1	136917	137678	GND98_RS02055	WP_003407899.1	isoprenyl transferase	uppS	136926	137678	19.85	49.28	49.03	49.56	31.36	COG0020(J:Translation, ribosomal structure and biogenesis)	COG0020(Responsible for the release of ribosomes from messenger RNA at the termination of protein biosynthesis. May increase the efficiency of translation by recycling ribosomes from one round of translation to another (By similarity))	INFORMATION STORAGE AND PROCESSING	K00806	uppS	undecaprenyl diphosphate synthase [EC:2.5.1.31]	map00900(Terpenoid backbone biosynthesis)	Metabolism	Metabolism of terpenoids and polyketides	PF01255.16(Prenyltransf:Putative undecaprenyl diphosphate synthase)	GO:0000287(molecular_function:magnesium ion binding); GO:0004659(molecular_function:prenyltransferase activity)	GO:0003824;GO:0005488	WP_003407899.1(isoprenyl transferase [Clostridium butyricum])	sp|Q895K8|ISPT_CLOTE(Isoprenyl transferase OS=Clostridium tetani (strain Massachusetts / E88) OX=212717 GN=uppS PE=3 SV=1)
NZ_WOFV02000003.1	137692	138486	GND98_RS02060	WP_024038957.1	phosphatidate cytidylyltransferase	cdsA	137692	138486	43.18	113.65	107.77	88.65	76.67	COG0575(I:Lipid transport and metabolism)	COG0575(phosphatidate Cytidylyltransferase)	METABOLISM	K00981	cdsA	phosphatidate cytidylyltransferase [EC:2.7.7.41]	map00564(Glycerophospholipid metabolism); map04070(Phosphatidylinositol signaling system)	Metabolism;Environmental Information Processing	Lipid metabolism;Signal transduction	PF01148.17(CTP_transf_1:Cytidylyltransferase family)	GO:0004605(molecular_function:phosphatidate cytidylyltransferase activity); GO:0016021(cellular_component:integral component of membrane); GO:0005840(cellular_component:ribosome); GO:0016024(biological_process:CDP-diacylglycerol biosynthetic process); GO:0004605(molecular_function:phosphatidate cytidylyltransferase activity); GO:0016024(biological_process:CDP-diacylglycerol biosynthetic process);…	GO:0044464;GO:0043226;GO:0009987;GO:0003824;GO:0008152;GO:0032991;GO:0044425	WP_024038957.1(phosphatidate cytidylyltransferase [Clostridium butyricum])	sp|Q8CST9|CDSA_STAES(Phosphatidate cytidylyltransferase OS=Staphylococcus epidermidis (strain ATCC 12228) OX=176280 GN=cdsA PE=3 SV=1)
NZ_WOFV02000003.1	138614	139585	GND98_RS02065	WP_024038958.1	AI-2E family transporter	-	138614	139585	0.58	3.38	1.62	1.55	0.98	COG0628(I:Lipid transport and metabolism)	COG0628(phosphatidate Cytidylyltransferase)	METABOLISM							PF01594.13(UPF0118:Domain of unknown function DUF20)	GO:0016021(cellular_component:integral component of membrane)	GO:0044425	WP_024038958.1(AI-2E family transporter [Clostridium butyricum])	sp|O34991|YTVI_BACSU(Putative transport protein YtvI OS=Bacillus subtilis (strain 168) OX=224308 GN=ytvI PE=3 SV=1)
NZ_WOFV02000003.1	139613	140773	GND98_RS02070	WP_024038959.1	1-deoxy-D-xylulose-5-phosphate reductoisomerase	dxr	139613	140773	72.4	129.19	89.97	109.51	71.94	COG0743(I:Lipid transport and metabolism)	COG0743(Catalyzes the NADP-dependent rearrangement and reduction of 1-deoxy-D-xylulose-5-phosphate (DXP) to 2-C-methyl-D-erythritol 4-phosphate (MEP) (By similarity))	METABOLISM	K00099	dxr	1-deoxy-D-xylulose-5-phosphate reductoisomerase [EC:1.1.1.267]	map00900(Terpenoid backbone biosynthesis)	Metabolism	Metabolism of terpenoids and polyketides	PF02670.13(DXP_reductoisom:1-deoxy-D-xylulose 5-phosphate reductoisomerase); PF08436.9(DXP_redisom_C:1-deoxy-D-xylulose 5-phosphate reductoisomerase C-terminal); PF13288.3(DXPR_C:DXP reductoisomerase C-terminal domain)	GO:0030604(molecular_function:1-deoxy-D-xylulose-5-phosphate reductoisomerase activity); GO:0016853(molecular_function:isomerase activity); GO:0046872(molecular_function:metal ion binding); GO:0070402(molecular_function:NADPH binding); GO:0019288(biological_process:isopentenyl diphosphate biosynthetic process, methylerythritol 4-phosphate pathway); GO:0016114(biological_process:terpenoid biosynth…	GO:0005488;GO:0009987;GO:0003824;GO:0008152	ETI91364.1(1-deoxy-D-xylulose 5-phosphate reductoisomerase [Clostridium butyricum DORA_1])	sp|A6LSP7|DXR_CLOB8(1-deoxy-D-xylulose 5-phosphate reductoisomerase OS=Clostridium beijerinckii (strain ATCC 51743 / NCIMB 8052) OX=290402 GN=dxr PE=3 SV=1)
NZ_WOFV02000003.1	140791	141804	GND98_RS02075	WP_024038960.1	RIP metalloprotease RseP	rseP	140791	141804	173.58	252.74	251.16	240.65	158.25	COG0750(I:Lipid transport and metabolism)	COG0750(Catalyzes the NADP-dependent rearrangement and reduction of 1-deoxy-D-xylulose-5-phosphate (DXP) to 2-C-methyl-D-erythritol 4-phosphate (MEP) (By similarity))	METABOLISM							PF02163.19(Peptidase_M50:Peptidase family M50); PF13180.3(PDZ_2:PDZ domain)	GO:0046872(molecular_function:metal ion binding); GO:0004222(molecular_function:metalloendopeptidase activity); GO:0016021(cellular_component:integral component of membrane); GO:0005886(cellular_component:plasma membrane); GO:0016021(cellular_component:integral component of membrane); GO:0046872(molecular_function:metal ion binding); GO:0004222(molecular_function:metalloendopeptidase activity); G…	GO:0044464;GO:0016020;GO:0003824;GO:0005488;GO:0044425	ETI91365.1(RIP metalloprotease RseP [Clostridium butyricum DORA_1])	sp|Q8XJR2|Y1693_CLOPE(Putative zinc metalloprotease CPE1693 OS=Clostridium perfringens (strain 13 / Type A) OX=195102 GN=CPE1693 PE=3 SV=1)
NZ_WOFV02000003.1	142008	143057	GND98_RS02080	WP_002579631.1	MULTISPECIES: flavodoxin-dependent (E)-4-hydroxy-3-methylbut-2-enyl-diphosphate synthase	gcpE	142008	143057	11.85	29.12	34.25	22.13	16.88	COG0821(I:Lipid transport and metabolism)	COG0821(4-hydroxy-3-methylbut-2-en-1-yl diphosphate synthase activity)	METABOLISM	K03526	gcpE	(E)-4-hydroxy-3-methylbut-2-enyl-diphosphate synthase [EC:1.17.7.1 1.17.7.3]	map00900(Terpenoid backbone biosynthesis)	Metabolism	Metabolism of terpenoids and polyketides	PF04551.11(GcpE:GcpE protein)	GO:0051539(molecular_function:4 iron, 4 sulfur cluster binding); GO:0046429(molecular_function:4-hydroxy-3-methylbut-2-en-1-yl diphosphate synthase activity); GO:0005506(molecular_function:iron ion binding); GO:0019288(biological_process:isopentenyl diphosphate biosynthetic process, methylerythritol 4-phosphate pathway); GO:0016114(biological_process:terpenoid biosynthetic process); GO:0005506(mo…	GO:0005488;GO:0003824;GO:0008152;GO:0009987	WP_002579631.1(flavodoxin-dependent (E)-4-hydroxy-3-methylbut-2-enyl-diphosphate synthase [Clostridium butyricum])	sp|P58667|ISPG_CLOPE(4-hydroxy-3-methylbut-2-en-1-yl diphosphate synthase (flavodoxin) OS=Clostridium perfringens (strain 13 / Type A) OX=195102 GN=ispG PE=3 SV=1)
NZ_WOFV02000003.1	143319	147671	GND98_RS02085	WP_156211538.1	PolC-type DNA polymerase III	polC	143334	147671	4.32	10.1	13.48	9.45	5.17	COG2176(I:Lipid transport and metabolism)	COG2176(4-hydroxy-3-methylbut-2-en-1-yl diphosphate synthase activity)	METABOLISM	K03763	polC	DNA polymerase III subunit alpha, Gram-positive type [EC:2.7.7.7]	map00240(Pyrimidine metabolism); map03430(Mismatch repair); map03440(Homologous recombination); map00230(Purine metabolism); map03030(DNA replication)	Metabolism;Genetic Information Processing;Genetic Information Processing;Metabolism;Genetic Information Processing	Nucleotide metabolism;Replication and repair;Replication and repair;Nucleotide metabolism;Replication and repair	PF07733.9(DNA_pol3_alpha:Bacterial DNA polymerase III alpha subunit); PF02811.16(PHP:PHP domain); PF00929.21(RNase_T:Exonuclease); PF11490.5(DNA_pol3_a_NII:DNA polymerase III polC-type N-terminus II); PF14579.3(HHH_6:Helix-hairpin-helix motif); PF16473.2(DUF5051:3' exoribonuclease, RNase T-like); PF12836.4(HHH_3:Helix-hairpin-helix motif); PF13482.3(RNase_H_2:RNase_H superfamily)	GO:0008408(molecular_function:3'-5' exonuclease activity); GO:0003677(molecular_function:DNA binding); GO:0003887(molecular_function:DNA-directed DNA polymerase activity); GO:0006261(biological_process:DNA-dependent DNA replication); GO:0005737(cellular_component:cytoplasm)	GO:0005488;GO:0009987;GO:0003824;GO:0008152;GO:0044464	WP_043662191.1(PolC-type DNA polymerase III [Clostridium butyricum])	sp|Q8XJR3|DPO3_CLOPE(DNA polymerase III PolC-type OS=Clostridium perfringens (strain 13 / Type A) OX=195102 GN=polC PE=3 SV=1)
NZ_WOFV02000003.1	147945	148406	GND98_RS02090	WP_002579633.1	MULTISPECIES: ribosome maturation factor RimP	rimP	147945	148406	93.95	91.28	81.32	52.73	39.87	COG0779(S:Function unknown)	COG0779(Required for maturation of 30S ribosomal subunits (By similarity))	POORLY CHARACTERIZED	K09748	rimP	ribosome maturation factor RimP				PF02576.14(DUF150:Putative ribosome maturation factor RimP)	GO:0042274(biological_process:ribosomal small subunit biogenesis); GO:0005737(cellular_component:cytoplasm); GO:0005737(cellular_component:cytoplasm); GO:0042274(biological_process:ribosomal small subunit biogenesis)	GO:0044464;GO:0071840	WP_002579633.1(ribosome maturation factor RimP [Clostridium])	sp|B2V4G5|RIMP_CLOBA(Ribosome maturation factor RimP OS=Clostridium botulinum (strain Alaska E43 / Type E3) OX=508767 GN=rimP PE=3 SV=1)
NZ_WOFV02000003.1	148424	149578	GND98_RS02095	WP_002579634.1	MULTISPECIES: transcription termination/antitermination protein NusA	nusA	148424	149578	28.17	63.15	59.5	64.46	53.07	COG0195(K:Transcription)	COG0195(Transcription elongation factor NusA)	INFORMATION STORAGE AND PROCESSING	K02600	nusA	N utilization substance protein A				PF08529.8(NusA_N:NusA N-terminal domain); PF13184.3(KH_5:NusA-like KH domain); PF07650.14(KH_2:KH domain); PF00575.20(S1:S1 RNA binding domain)	GO:0005737(cellular_component:cytoplasm); GO:0031564(biological_process:transcription antitermination); GO:0003700(molecular_function:transcription factor activity, sequence-specific DNA binding); GO:0003723(molecular_function:RNA binding); GO:0006353(biological_process:DNA-templated transcription, termination); GO:0003746(molecular_function:translation elongation factor activity); GO:0003700(mol…	GO:0005488;GO:0065007;GO:0140110;GO:0009987;GO:0008152;GO:0044464	WP_002579634.1(transcription termination/antitermination protein NusA [Clostridium])	sp|Q9KA74|NUSA_BACHD(Transcription termination/antitermination protein NusA OS=Bacillus halodurans (strain ATCC BAA-125 / DSM 18197 / FERM 7344 / JCM 9153 / C-125) OX=272558 GN=nusA PE=3 SV=1)
NZ_WOFV02000003.1	149594	149860	GND98_RS02100	WP_002579635.1	MULTISPECIES: YlxR family protein	ylxR	149642	149860	22.19	30.37	58.61	34.42	40.69	COG2740(K:Transcription)	COG2740(Nucleic-acid-binding protein implicated in transcription termination)	INFORMATION STORAGE AND PROCESSING	K07742	ylxR	uncharacterized protein				PF04296.10(DUF448:Protein of unknown function (DUF448))			WP_002579635.1(DUF448 domain-containing protein [Clostridium])	sp|P32728|YLXR_BACSU(Uncharacterized protein YlxR OS=Bacillus subtilis (strain 168) OX=224308 GN=ylxR PE=4 SV=1)
NZ_WOFV02000003.1	149853	150173	GND98_RS02105	WP_124229448.1	50S ribosomal protein L7ae-like protein	-	149853	150173	13.15	0	22.96	7	8.46	COG1358(J:Translation, ribosomal structure and biogenesis); ENOG411272F(S:Function unknown)	COG1358((ribosomal) protein); ENOG411272F(Ribosomal protein)	INFORMATION STORAGE AND PROCESSING;POORLY CHARACTERIZED							PF01248.23(Ribosomal_L7Ae:Ribosomal protein L7Ae/L30e/S12e/Gadd45 family)	GO:0005840(cellular_component:ribosome); GO:0005840(cellular_component:ribosome); GO:0005524(molecular_function:ATP binding)	GO:0005488;GO:0043226;GO:0032991;GO:0044464	WP_002579636.1(50S ribosomal protein L7ae-like protein [Clostridium])
NZ_WOFV02000003.1	150189	152282	GND98_RS02110	WP_124229447.1	translation initiation factor IF-2	infB	150189	152282	19.85	43.11	45.52	65.66	62.1	COG0532(J:Translation, ribosomal structure and biogenesis)	COG0532(One of the essential components for the initiation of protein synthesis. Protects formylmethionyl-tRNA from spontaneous hydrolysis and promotes its binding to the 30S ribosomal subunits. Also involved in the hydrolysis of GTP during the formation of the 70S ribosomal complex (By similarity))	INFORMATION STORAGE AND PROCESSING	K02519	infB	translation initiation factor IF-2				PF11987.5(IF-2:Translation-initiation factor 2); PF00009.24(GTP_EFTU:Elongation factor Tu GTP binding domain); PF04760.12(IF2_N:Translation initiation factor IF-2, N-terminal region); PF01926.20(MMR_HSR1:50S ribosome-binding GTPase); PF03144.22(GTP_EFTU_D2:Elongation factor Tu domain 2); PF00071.19(Ras:Ras family); PF00025.18(Arf:ADP-ribosylation factor family); PF02421.15(FeoB_N:Ferrous iron tra…	GO:0005737(cellular_component:cytoplasm); GO:0005525(molecular_function:GTP binding); GO:0003924(molecular_function:GTPase activity); GO:0003743(molecular_function:translation initiation factor activity)	GO:0005488;GO:0003824;GO:0044464	WP_003428408.1(translation initiation factor IF-2 [Clostridium])	sp|A6LSQ4|IF2_CLOB8(Translation initiation factor IF-2 OS=Clostridium beijerinckii (strain ATCC 51743 / NCIMB 8052) OX=290402 GN=infB PE=3 SV=1)
NZ_WOFV02000003.1	152296	152649	GND98_RS02115	WP_002579639.1	MULTISPECIES: 30S ribosome-binding factor RbfA	rbfA	152296	152649	15.11	38.69	44.47	85.65	68.74	COG0858(J:Translation, ribosomal structure and biogenesis)	COG0858(Associates with free 30S ribosomal subunits (but not with 30S subunits that are part of 70S ribosomes or polysomes). Essential for efficient processing of 16S rRNA. May interact with the 5'-terminal helix region of 16S rRNA (By similarity))	INFORMATION STORAGE AND PROCESSING	K02834	rbfA	ribosome-binding factor A				PF02033.15(RBFA:Ribosome-binding factor A)	GO:0005737(cellular_component:cytoplasm); GO:0030490(biological_process:maturation of SSU-rRNA); GO:0030490(biological_process:maturation of SSU-rRNA); GO:0005737(cellular_component:cytoplasm); GO:0005737(cellular_component:cytoplasm); GO:0030490(biological_process:maturation of SSU-rRNA); GO:0006364(biological_process:rRNA processing)	GO:0009987;GO:0008152;GO:0044464	WP_002579639.1(30S ribosome-binding factor RbfA [Clostridium])	sp|A6LSQ5|RBFA_CLOB8(Ribosome-binding factor A OS=Clostridium beijerinckii (strain ATCC 51743 / NCIMB 8052) OX=290402 GN=rbfA PE=3 SV=1)
NZ_WOFV02000003.1	152649	153626	GND98_RS02120	WP_156211540.1	bifunctional oligoribonuclease/PAP phosphatase NrnA	nrnA	152649	153626	18.89	36.52	39.87	64.91	89.2	COG0618(S:Function unknown)	COG0618(phosphoesterase RecJ domain protein)	POORLY CHARACTERIZED	K06881	nrnA	bifunctional oligoribonuclease and PAP phosphatase NrnA [EC:3.1.3.7 3.1.13.3]	map00920(Sulfur metabolism)	Metabolism	Energy metabolism	PF01368.17(DHH:DHH family); PF02272.16(DHHA1:DHHA1 domain)	GO:0003676(molecular_function:nucleic acid binding)	GO:0005488	WP_024038962.1(bifunctional oligoribonuclease/PAP phosphatase NrnA [Clostridium butyricum])	sp|Q5SM25|NRNA_THET8(Bifunctional oligoribonuclease and PAP phosphatase NrnA OS=Thermus thermophilus (strain HB8 / ATCC 27634 / DSM 579) OX=300852 GN=nrnA PE=1 SV=1)
NZ_WOFV02000003.1	153643	154518	GND98_RS02125	WP_024038963.1	tRNA pseudouridine(55) synthase TruB	truB	153628	154518	16.95	25.01	38.05	51.13	47.33	COG0130(J:Translation, ribosomal structure and biogenesis)	COG0130(Responsible for synthesis of pseudouridine from uracil- 55 in the psi GC loop of transfer RNAs (By similarity))	INFORMATION STORAGE AND PROCESSING	K03177	truB	tRNA pseudouridine55 synthase [EC:5.4.99.25]				PF01509.15(TruB_N:TruB family pseudouridylate synthase (N terminal domain)); PF16198.2(TruB_C_2:tRNA pseudouridylate synthase B C-terminal domain); PF09157.8(TruB-C_2:Pseudouridine synthase II TruB, C-terminal)	GO:0031119(biological_process:tRNA pseudouridine synthesis); GO:0003723(molecular_function:RNA binding); GO:0009982(molecular_function:pseudouridine synthase activity)	GO:0005488;GO:0009987;GO:0003824;GO:0008152	EMU54121.1(tRNA pseudouridine synthase B [Clostridium butyricum DKU-01])	sp|Q0SSD7|TRUB_CLOPS(tRNA pseudouridine synthase B OS=Clostridium perfringens (strain SM101 / Type A) OX=289380 GN=truB PE=3 SV=1)
NZ_WOFV02000003.1	154534	155469	GND98_RS02130	WP_002579642.1	MULTISPECIES: bifunctional riboflavin kinase/FAD synthetase	ribF	154534	155469	10.25	22.78	33.39	37.92	26.52	COG0196(H:Coenzyme transport and metabolism)	COG0196(riboflavin biosynthesis protein ribF)	METABOLISM	K11753	ribF	riboflavin kinase / FMN adenylyltransferase [EC:2.7.1.26 2.7.7.2]	map00740(Riboflavin metabolism)	Metabolism	Metabolism of cofactors and vitamins	PF06574.9(FAD_syn:FAD synthetase); PF01687.14(Flavokinase:Riboflavin kinase); PF01467.23(CTP_transf_like:Cytidylyltransferase-like)	GO:0005524(molecular_function:ATP binding); GO:0003919(molecular_function:FMN adenylyltransferase activity); GO:0008531(molecular_function:riboflavin kinase activity); GO:0006747(biological_process:FAD biosynthetic process); GO:0009398(biological_process:FMN biosynthetic process); GO:0009231(biological_process:riboflavin biosynthetic process); GO:0008531(molecular_function:riboflavin kinase activ…	GO:0005488;GO:0008152;GO:0003824;GO:0009987	WP_002579642.1(bifunctional riboflavin kinase/FAD synthetase [Clostridium])	sp|Q8K9Z1|RIBF_BUCAP(Bifunctional riboflavin kinase/FMN adenylyltransferase OS=Buchnera aphidicola subsp. Schizaphis graminum (strain Sg) OX=198804 GN=ribF PE=3 SV=1)
NZ_WOFV02000003.1	155587	155850	GND98_RS02135	WP_002579643.1	MULTISPECIES: 30S ribosomal protein S15	pnp	155587	155850	2734.06	5696.83	9570.92	4409.42	3199.95	COG0184(J:Translation, ribosomal structure and biogenesis)	COG0184(Forms an intersubunit bridge (bridge B4) with the 23S rRNA of the 50S subunit in the ribosome (By similarity))	INFORMATION STORAGE AND PROCESSING	K02956	rpsO	small subunit ribosomal protein S15	map03010(Ribosome)	Genetic Information Processing	Translation	PF00312.19(Ribosomal_S15:Ribosomal protein S15)	GO:0003735(molecular_function:structural constituent of ribosome); GO:0006412(biological_process:translation); GO:0005840(cellular_component:ribosome); GO:0019843(molecular_function:rRNA binding); GO:0003735(molecular_function:structural constituent of ribosome); GO:0005840(cellular_component:ribosome); GO:0006412(biological_process:translation); GO:0019843(molecular_function:rRNA binding); GO:00…	GO:0044464;GO:0005488;GO:0043226;GO:0005198;GO:0032991;GO:0009987;GO:0008152	WP_002579643.1(30S ribosomal protein S15 [Clostridium])	sp|A6LSQ9|RS15_CLOB8(30S ribosomal protein S15 OS=Clostridium beijerinckii (strain ATCC 51743 / NCIMB 8052) OX=290402 GN=rpsO PE=3 SV=1)
[truncated: 3,325 more rows]

## Sheet: Table S2
Table S2 Summary of expression levels of genes involved in glycerol metabolism and stress response during an oscillation cycle
Order in Fig. 6	Name	Locus_tag	TPM-528	TPM-536	TPM-552	TPM-561	TPM-567	cog	cog_description	cog_class1	KO_id	KO_name	KO_des	paths	paths_class1	paths_class2	pfam	go	go_lev2	nr	swissprot
[truncated: 97 more rows]

## Sheet: Table S3
Table S3 Residual glycerol concentrations and metabolic behaviors (damped oscillation/sustained oscillation/no oscillation) of C. butyricum S3 or C. butyricum-intensive microbial consortium C2-2M in continuous fermentations under different conditions
Inoculum	Glycerol feed concentration (g/L)	D (h-1)	Residual glycerol concentration (g/L)	Oscillation pattern	Ref.
C. butyricum S3	44	0.048	1.32±0.131	Damped oscillation after 24 h	Fig. 2C
		0.096	1.76±0.301	Damped oscillation after 48 h	Fig. 2D
	88	0.048	1.90±0.172	Sustained oscillation after 146 h	Fig. 1
		0.096	2.02±0.54	No oscillation for 245 h	Fig. 2B
		0.144	4.00±0.95	No oscillation for 249 h	Fig. 2A
	130	0.089	6.35±1.82	No oscillation for 147 h	Data not shown
[truncated: 20 more rows]
